# Supplementary material for: Molecular Differences in Invasive Encapsulated Follicular Variant of Papillary Thyroid Carcinoma (IEFVPTC) and Infiltrative Follicular Variant of Papillary Thyroid Carcinoma (IFVPTC): The Role of Extracellular Matrix
Source: Biomolecules. 2025 Nov 29;15(12):1666. doi: 10.3390/biom15121666 (PMC12730340; doi:10.3390/biom15121666)
Supplement: Supplementary file 1 [file biomolecules-15-01666-s001.zip]

Archive with 1 entries (1 files):
- biomolecules-3933444-supplementary.xlsx
