# Supplementary material for: Molecular Differences in Invasive Encapsulated Follicular Variant of Papillary Thyroid Carcinoma (IEFVPTC) and Infiltrative Follicular Variant of Papillary Thyroid Carcinoma (IFVPTC): The Role of Extracellular Matrix
Source: Biomolecules. 2025 Nov 29;15(12):1666. doi: 10.3390/biom15121666 (PMC12730340; doi:10.3390/biom15121666)
Supplement: Supplementary file 1 [file biomolecules-15-01666-s001.zip › biomolecules-3933444-supplementary.xlsx]

## Sheet: Table S1
mRNA	Log2 fold change	std error (log2)	Lower confidence limit (log2)	Upper confidence limit (log2)	Linear fold change	Lower confidence limit (linear)	Upper confidence limit (linear)	P-value	BY.p.value	Gene.sets
TIMP2-mRNA	1.21	0.187	0.847	1.58	2.32	1.8	2.99	1,55E-06	0.00607	ECM Degradation, Neutrophil Degranulation
COL1A2-mRNA	1.42	0.228	0.976	1.87	2.68	1.97	3.66	2,84E-06	0.00607	Collagen Biosynthesis & Modification, ECM Degradation, ECM Synthesis, Focal Adhesion Kinase, PI3K-Akt
IL33-mRNA	1.26	0.264	0.745	1.78	2.4	1.68	3.44	8,99E-05	0.128	Cytokine Signaling, M2 Activation
SNAI2-mRNA	1.18	0.254	0.682	1.68	2.27	1.6	3.2	0.000126	0.135	EMT
PDGFRB-mRNA	0.918	0.207	0.511	1.32	1.89	1.43	2.5	0.000212	0.137	MAPK Cell Stress, PDGF Signaling, PI3K-Akt
CALM1-mRNA	0.645	0.147	0.357	0.933	1.56	1.28	1.91	0.00023	0.137	Adenosine Pathway, Angiogenesis, Granulocyte Activity, Platelet Degranulation
ELN-mRNA	1.55	0.357	0.85	2.25	2.93	1.8	4.75	0.00026	0.137	ECM Synthesis
NOTCH3-mRNA	1.08	0.25	0.59	1.57	2.11	1.51	2.97	0.000278	0.137	Notch, Th1 Differentiation
DDR2-mRNA	0.922	0.214	0.502	1.34	1.89	1.42	2.54	0.000288	0.137	EMT
COL3A1-mRNA	1.31	0.309	0.707	1.92	2.48	1.63	3.78	0.000331	0.142	Collagen Biosynthesis & Modification, ECM Degradation, ECM Synthesis, PDGF Signaling
COL1A1-mRNA	1.71	0.411	0.905	2.52	3.27	1.87	5.72	0.000405	0.146	Collagen Biosynthesis & Modification, ECM Degradation, ECM Synthesis, Focal Adhesion Kinase, PI3K-Akt
LPL-mRNA	2.92	0.703	1.54	4.29	7.55	2.9	19.6	0.000422	0.146	Adenosine Pathway, Cholesterol Metabolism, PPAR Signaling
CD34-mRNA	1.24	0.301	0.646	1.83	2.36	1.57	3.55	0.000465	0.146	Myofibroblast Regulation
COL6A3-mRNA	1.06	0.259	0.552	1.57	2.08	1.47	2.96	0.000477	0.146	Collagen Biosynthesis & Modification, ECM Synthesis, Focal Adhesion Kinase, PDGF Signaling, PI3K-Akt
SORBS1-mRNA	1.33	0.328	0.687	1.97	2.51	1.61	3.93	0.000529	0.151	PPAR Signaling
SCIN-mRNA	2.62	0.677	1.29	3.95	6.14	2.45	15.4	0.000831	0.209	Phagocytic Cell Function
AXL-mRNA	0.713	0.185	0.35	1.08	1.64	1.27	2.11	0.000865	0.209	Angiogenesis, EMT
BCL2L1-mRNA	0.622	0.162	0.305	0.938	1.54	1.24	1.92	0.000879	0.209	Autophagy, EMT, Inflammasome, NF-kb, PI3K-Akt, Programmed Cell Death
ITGB3-mRNA	1.44	0.379	0.7	2.19	2.72	1.62	4.55	0.000968	0.215	Angiogenesis, ECM Synthesis, EMT, Focal Adhesion Kinase, PI3K-Akt, Platelet Degranulation
COL16A1-mRNA	1.34	0.356	0.644	2.04	2.53	1.56	4.11	0.00105	0.215	Collagen Biosynthesis & Modification, ECM Degradation
ISG15-mRNA	-2.21	0.587	-3.36	-1.06	0.216	0.0975	0.48	0.00108	0.215	Type I Interferon
LRRC32-mRNA	1.92	0.513	0.911	2.92	3.78	1.88	7.59	0.00115	0.215	TGF-beta
MYLK-mRNA	0.892	0.239	0.424	1.36	1.86	1.34	2.57	0.00115	0.215	Focal Adhesion Kinase
SKI-mRNA	0.417	0.112	0.196	0.637	1.33	1.15	1.56	0.00124	0.221	TGF-beta
KDM2A-mRNA	0.459	0.125	0.214	0.705	1.37	1.16	1.63	0.00137	0.235	Epigenetic Modification
LRP1-mRNA	0.849	0.235	0.388	1.31	1.8	1.31	2.48	0.00155	0.252	Adenosine Pathway, Cholesterol Metabolism
CXCL12-mRNA	1.29	0.358	0.588	1.99	2.45	1.5	3.98	0.00159	0.252	Chemokine Signaling, Cytokine Signaling, EMT, NF-kb
CAPN5-mRNA	1.35	0.38	0.61	2.1	2.56	1.53	4.29	0.00173	0.265	ECM Degradation
AMOTL2-mRNA	0.811	0.229	0.362	1.26	1.75	1.29	2.4	0.00183	0.271	Hippo Pathway
EPAS1-mRNA	0.627	0.178	0.278	0.975	1.54	1.21	1.97	0.0019	0.272	EMT, Hypoxia
TPSAB1/B2-mRNA	2.24	0.639	0.989	3.49	4.73	1.98	11.3	0.00199	0.274	ECM Degradation
ADH1B-mRNA	1.53	0.439	0.672	2.39	2.89	1.59	5.25	0.00207	0.277	Fatty Acid Metabolism, Gluconeogenesis
FZD5-mRNA	0.944	0.272	0.411	1.48	1.92	1.33	2.78	0.00217	0.282	mTOR, Wnt
SERPINE1-mRNA	2.17	0.631	0.931	3.4	4.49	1.91	10.6	0.00236	0.297	ECM Synthesis, Platelet Degranulation, TGF-beta
COL5A1-mRNA	1.09	0.322	0.462	1.72	2.13	1.38	3.3	0.0026	0.314	Collagen Biosynthesis & Modification, ECM Synthesis, PDGF Signaling
COL5A3-mRNA	1.3	0.384	0.548	2.05	2.46	1.46	4.15	0.00264	0.314	Collagen Biosynthesis & Modification, ECM Synthesis, PDGF Signaling
IRF3-mRNA	0.64	0.191	0.266	1.01	1.56	1.2	2.02	0.00285	0.317	Endotoxin Response, Inflammasome, TLR Signaling, Type I Interferon, Type II Interferon
LEPR-mRNA	1.24	0.37	0.516	1.97	2.36	1.43	3.91	0.00289	0.317	Cytokine Signaling
TLN1-mRNA	0.275	0.0819	0.114	0.435	1.21	1.08	1.35	0.00289	0.317	Focal Adhesion Kinase, Platelet Degranulation
IFI6-mRNA	-1.8	0.542	-2.86	-0.74	0.287	0.137	0.599	0.00308	0.323	Type I Interferon
CSNK1E-mRNA	0.51	0.154	0.209	0.811	1.42	1.16	1.75	0.00309	0.323	Cell Cycle, Hedgehog Signaling, Wnt
ARHGEF2-mRNA	0.535	0.162	0.216	0.853	1.45	1.16	1.81	0.00334	0.341	Adenosine Pathway
SLC25A10-mRNA	0.915	0.281	0.365	1.47	1.89	1.29	2.76	0.0036	0.358	Gluconeogenesis
RPS6KA2-mRNA	0.788	0.243	0.312	1.26	1.73	1.24	2.4	0.00371	0.36	Adenosine Pathway, Endotoxin Response, Insulin Resistance, MAPK Cell Stress, mTOR, SASP, TLR Signaling
CD209-mRNA	1.61	0.496	0.634	2.58	3.05	1.55	5.98	0.00379	0.361
COL10A1-mRNA	2.17	0.676	0.846	3.49	4.5	1.8	11.3	0.00402	0.374	Collagen Biosynthesis & Modification, ECM Degradation
RNF152-mRNA	1.03	0.331	0.385	1.68	2.05	1.31	3.21	0.00496	0.452	mTOR
EP400-mRNA	0.925	0.299	0.339	1.51	1.9	1.27	2.85	0.00528	0.462	Epigenetic Modification
SOD1-mRNA	0.798	0.259	0.291	1.31	1.74	1.22	2.47	0.00539	0.462	Oxidative Stress, Platelet Degranulation
SMURF1-mRNA	0.814	0.264	0.297	1.33	1.76	1.23	2.52	0.00539	0.462	Hedgehog Signaling, TGF-beta
FADD-mRNA	0.626	0.204	0.226	1.03	1.54	1.17	2.04	0.00564	0.473	Endotoxin Response, Programmed Cell Death, TLR Signaling
YWHAQ-mRNA	0.398	0.131	0.142	0.655	1.32	1.1	1.57	0.00589	0.485	Cell Cycle, De Novo Lipogenesis, PI3K-Akt
PDGFB-mRNA	1.8	0.594	0.639	2.97	3.49	1.56	7.81	0.00607	0.485	EMT, MAPK Cell Stress, PDGF Signaling, PI3K-Akt, Platelet Degranulation
DOCK1-mRNA	0.466	0.154	0.164	0.768	1.38	1.12	1.7	0.0062	0.485	Angiogenesis, Focal Adhesion Kinase
SERPINF1-mRNA	1.12	0.369	0.393	1.84	2.17	1.31	3.58	0.00623	0.485	Wnt
HSPG2-mRNA	0.689	0.23	0.239	1.14	1.61	1.18	2.2	0.00659	0.497	Adenosine Pathway, ECM Degradation, ECM Synthesis
ACVRL1-mRNA	0.559	0.187	0.194	0.925	1.47	1.14	1.9	0.00662	0.497	Cytokine Signaling, TGF-beta
BCL2-mRNA	0.651	0.219	0.222	1.08	1.57	1.17	2.12	0.00704	0.52	Autophagy, EMT, Focal Adhesion Kinase, Hedgehog Signaling, Inflammasome, NF-kb, PI3K-Akt, Programmed Cell Death, Proteotoxic Stress
JAG2-mRNA	0.703	0.24	0.233	1.17	1.63	1.18	2.25	0.00772	0.56	EMT, Notch, Th2 Differentiation
TTN-mRNA	1.65	0.564	0.541	2.75	3.13	1.45	6.73	0.00794	0.566	Platelet Degranulation
FURIN-mRNA	0.561	0.193	0.183	0.94	1.48	1.13	1.92	0.00821	0.576	ECM Degradation, ECM Synthesis, PDGF Signaling, TGF-beta
SMAD3-mRNA	0.58	0.203	0.183	0.978	1.5	1.14	1.97	0.00907	0.618	Cell Cycle, EMT, Myofibroblast Regulation, TGF-beta, Th17 Differentiation, Wnt
SPP1-mRNA	-2.12	0.741	-3.57	-0.667	0.23	0.0841	0.63	0.00909	0.618	ECM Degradation, ECM Synthesis, EMT, Focal Adhesion Kinase, Myofibroblast Regulation, PDGF Signaling, PI3K-Akt, TLR Signaling
HTRA2-mRNA	0.848	0.298	0.263	1.43	1.8	1.2	2.7	0.00947	0.633	Programmed Cell Death
UBE2D2-mRNA	-0.264	0.0934	-0.447	-0.0805	0.833	0.734	0.946	0.00993	0.653	Endotoxin Response, Granulocyte Activity, Hypoxia, Proteotoxic Stress, TLR Signaling
TGFB1I1-mRNA	0.448	0.159	0.136	0.759	1.36	1.1	1.69	0.0101	0.653	EMT
PIDD1-mRNA	1.23	0.439	0.368	2.09	2.34	1.29	4.26	0.0105	0.668	NF-kb, Programmed Cell Death
LAMTOR4-mRNA	0.584	0.21	0.173	0.995	1.5	1.13	1.99	0.0108	0.67	Autophagy, mTOR
PRKDC-mRNA	0.334	0.12	0.0984	0.569	1.26	1.07	1.48	0.0109	0.67	Cell Cycle, Inflammasome
NRP2-mRNA	0.799	0.288	0.235	1.36	1.74	1.18	2.57	0.011	0.67	EMT
ALAD-mRNA	0.75	0.272	0.217	1.28	1.68	1.16	2.43	0.0114	0.684	De Novo Lipogenesis, Neutrophil Degranulation
ATP6V1E1-mRNA	0.633	0.23	0.181	1.08	1.55	1.13	2.12	0.0118	0.684	mTOR, Phagocytic Cell Function
GAS1-mRNA	1.27	0.463	0.361	2.18	2.41	1.28	4.52	0.012	0.684	Hedgehog Signaling
AMOTL1-mRNA	0.537	0.196	0.152	0.921	1.45	1.11	1.89	0.0121	0.684	Hippo Pathway
MECP2-mRNA	0.306	0.112	0.0865	0.525	1.24	1.06	1.44	0.0121	0.684	Myofibroblast Regulation
ANGPTL4-mRNA	0.767	0.281	0.217	1.32	1.7	1.16	2.49	0.0121	0.684	Cholesterol Metabolism, PPAR Signaling
TRIB3-mRNA	-2.12	0.781	-3.65	-0.586	0.23	0.0797	0.666	0.0128	0.71	Angiogenesis, Insulin Resistance, Insulin Signaling
ACTA2-mRNA	0.67	0.25	0.18	1.16	1.59	1.13	2.24	0.0137	0.754	EMT, Myofibroblast Regulation
STAT3-mRNA	0.315	0.118	0.0836	0.546	1.24	1.06	1.46	0.0141	0.762	Chemokine Signaling, EMT, Insulin Resistance, PDGF Signaling, SASP, Th17 Differentiation
CRK-mRNA	0.377	0.143	0.0973	0.657	1.3	1.07	1.58	0.0149	0.798	Angiogenesis, Focal Adhesion Kinase, MAPK Cell Stress, PDGF Signaling, Phagocytic Cell Function
SP1-mRNA	0.501	0.191	0.127	0.875	1.41	1.09	1.83	0.0155	0.814	EMT, Myofibroblast Regulation, TGF-beta
AP2S1-mRNA	0.631	0.241	0.159	1.1	1.55	1.12	2.15	0.0156	0.814	MHC Class II Antigen Presentation
PGM1-mRNA	0.396	0.152	0.0991	0.693	1.32	1.07	1.62	0.0159	0.818	De Novo Lipogenesis, Gluconeogenesis, Neutrophil Degranulation
DDIT3-mRNA	-1.03	0.395	-1.8	-0.255	0.49	0.287	0.838	0.0161	0.821	MAPK Cell Stress, Programmed Cell Death, Proteotoxic Stress
FCER1A-mRNA	1.33	0.512	0.324	2.33	2.51	1.25	5.03	0.0166	0.829	Granulocyte Activity
IL1R1-mRNA	0.513	0.198	0.125	0.9	1.43	1.09	1.87	0.0167	0.829	Cytokine Signaling, MAPK Cell Stress, NF-kb, Th17 Differentiation
GLI2-mRNA	1.1	0.427	0.267	1.94	2.15	1.2	3.84	0.0169	0.83	Hedgehog Signaling
IGF1-mRNA	1.32	0.515	0.315	2.33	2.5	1.24	5.04	0.0174	0.844	Insulin Signaling, MAPK Cell Stress, mTOR, PI3K-Akt, Platelet Degranulation
CFH-mRNA	0.898	0.352	0.208	1.59	1.86	1.16	3.01	0.0181	0.873	Complement Activation
P3H3-mRNA	0.642	0.253	0.146	1.14	1.56	1.11	2.2	0.0187	0.883	Collagen Biosynthesis & Modification
TCF7L2-mRNA	0.37	0.146	0.0842	0.656	1.29	1.06	1.58	0.0188	0.883	Wnt
ITGA5-mRNA	0.78	0.308	0.175	1.38	1.72	1.13	2.61	0.0191	0.89	ECM Synthesis, EMT, Focal Adhesion Kinase, Myofibroblast Regulation, PI3K-Akt
ALDH7A1-mRNA	0.802	0.321	0.173	1.43	1.74	1.13	2.7	0.0205	0.935	Fatty Acid Metabolism, Gluconeogenesis
MEF2A-mRNA	0.444	0.179	0.0941	0.794	1.36	1.07	1.73	0.0209	0.935	Endotoxin Response, TLR Signaling
CCS-mRNA	0.664	0.267	0.14	1.19	1.58	1.1	2.28	0.0212	0.935	Oxidative Stress
STAT1-mRNA	-1.21	0.488	-2.17	-0.253	0.432	0.223	0.839	0.0213	0.935	Chemokine Signaling, M1 Activation, PDGF Signaling, Th1 Differentiation, TLR Signaling
LOXL1-mRNA	0.657	0.265	0.137	1.18	1.58	1.1	2.26	0.0213	0.935	Collagen Biosynthesis & Modification
IFI35-mRNA	-1.04	0.419	-1.86	-0.217	0.487	0.276	0.86	0.0214	0.935	Type I Interferon
TRAF2-mRNA	0.468	0.19	0.0958	0.841	1.38	1.07	1.79	0.022	0.953	MAPK Cell Stress, NF-kb, Programmed Cell Death, Proteotoxic Stress
PREX1-mRNA	0.694	0.282	0.14	1.25	1.62	1.1	2.37	0.0224	0.956	Adenosine Pathway
CTSB-mRNA	-0.644	0.263	-1.16	-0.13	0.64	0.448	0.914	0.0226	0.956	Autophagy, Collagen Biosynthesis & Modification, ECM Degradation, MHC Class II Antigen Presentation, Neutrophil Degranulation, Programmed Cell Death, TLR Signaling
GNB4-mRNA	0.478	0.196	0.0941	0.862	1.39	1.07	1.82	0.0232	0.965	Adenosine Pathway, PI3K-Akt
IKBKB-mRNA	0.436	0.179	0.085	0.787	1.35	1.06	1.73	0.0235	0.965	Endotoxin Response, Granulocyte Activity, Inflammasome, Insulin Resistance, MAPK Cell Stress, mTOR, NF-kb, PI3K-Akt, Programmed Cell Death, TLR Signaling
MMP2-mRNA	0.835	0.343	0.162	1.51	1.78	1.12	2.84	0.0235	0.965	ECM Degradation, EMT
NCOR2-mRNA	0.414	0.17	0.0802	0.747	1.33	1.06	1.68	0.0237	0.965	Epigenetic Modification, Notch, TGF-beta
JAK1-mRNA	0.299	0.123	0.0573	0.54	1.23	1.04	1.45	0.024	0.969	PI3K-Akt, Th1 Differentiation, Th17 Differentiation, Type I Interferon, Type II Interferon
DEPDC5-mRNA	0.331	0.138	0.0603	0.601	1.26	1.04	1.52	0.0254	1	mTOR
FCGR3A/B-mRNA	-1.23	0.514	-2.24	-0.222	0.426	0.212	0.857	0.0257	1	Neutrophil Degranulation
NCK2-mRNA	0.458	0.194	0.0789	0.837	1.37	1.06	1.79	0.0271	1	Angiogenesis, PDGF Signaling
PELI1-mRNA	0.611	0.258	0.105	1.12	1.53	1.08	2.17	0.0272	1	Endotoxin Response, TLR Signaling
CYCS-mRNA	0.845	0.358	0.143	1.55	1.8	1.1	2.92	0.0277	1	Oxidative Stress, Programmed Cell Death
LGMN-mRNA	-0.572	0.244	-1.05	-0.0941	0.673	0.483	0.937	0.0284	1	MHC Class II Antigen Presentation, TLR Signaling
PPARA-mRNA	0.585	0.251	0.0937	1.08	1.5	1.07	2.11	0.0291	1	Insulin Resistance, PPAR Signaling
FN1-mRNA	1.18	0.508	0.188	2.18	2.27	1.14	4.52	0.0293	1	ECM Synthesis, EMT, Focal Adhesion Kinase, PI3K-Akt, Platelet Degranulation
TRRAP-mRNA	0.259	0.111	0.0406	0.477	1.2	1.03	1.39	0.0297	1	Epigenetic Modification
SRC-mRNA	0.48	0.207	0.0741	0.885	1.39	1.05	1.85	0.0301	1	Angiogenesis, EMT, Focal Adhesion Kinase, PDGF Signaling
MAPK8-mRNA	-0.309	0.134	-0.571	-0.047	0.807	0.673	0.968	0.0306	1	Autophagy, EMT, Endotoxin Response, Focal Adhesion Kinase, Granulocyte Activity, Insulin Resistance, MAPK Cell Stress, Programmed Cell Death, Proteotoxic Stress, TLR Signaling, Wnt
GRB10-mRNA	0.807	0.353	0.116	1.5	1.75	1.08	2.83	0.0321	1	Insulin Signaling, mTOR
PTGER4-mRNA	1.07	0.466	0.151	1.98	2.09	1.11	3.94	0.0324	1	Adenosine Pathway
CDKN2C-mRNA	0.585	0.258	0.0787	1.09	1.5	1.06	2.13	0.0337	1	Cell Cycle, SASP
NDUFB6-mRNA	0.245	0.108	0.0323	0.457	1.18	1.02	1.37	0.0342	1	Fatty Acid Metabolism
COL7A1-mRNA	1.19	0.529	0.156	2.23	2.29	1.11	4.69	0.0344	1	Collagen Biosynthesis & Modification, ECM Degradation, ECM Synthesis
OAS1-mRNA	-1.07	0.473	-1.99	-0.139	0.478	0.251	0.908	0.0345	1	Type I Interferon, Type II Interferon
BRPF3-mRNA	0.433	0.192	0.0555	0.81	1.35	1.04	1.75	0.0349	1	Epigenetic Modification, Platelet Degranulation
IRAK3-mRNA	0.959	0.429	0.119	1.8	1.94	1.09	3.48	0.0358	1	Endotoxin Response, TLR Signaling
CRKL-mRNA	0.311	0.142	0.0321	0.589	1.24	1.02	1.5	0.0397	1	Focal Adhesion Kinase, MAPK Cell Stress, PDGF Signaling, Phagocytic Cell Function
ADIPOR1-mRNA	0.597	0.274	0.0598	1.14	1.51	1.04	2.2	0.0404	1	Fatty Acid Metabolism
GAB1-mRNA	0.373	0.171	0.0366	0.709	1.29	1.03	1.63	0.0408	1	Insulin Signaling
COX7C-mRNA	0.27	0.126	0.0232	0.517	1.21	1.02	1.43	0.0434	1	Fatty Acid Metabolism
YWHAG-mRNA	0.345	0.162	0.0284	0.662	1.27	1.02	1.58	0.0441	1	Cell Cycle, De Novo Lipogenesis, PI3K-Akt
HDAC4-mRNA	0.442	0.211	0.028	0.856	1.36	1.02	1.81	0.0481	1	Myofibroblast Regulation
SSR2-mRNA	-0.354	0.169	-0.685	-0.0224	0.783	0.622	0.985	0.0482	1	Proteotoxic Stress
CBL-mRNA	0.585	0.28	0.0365	1.13	1.5	1.03	2.19	0.0484	1	TGF-beta
EP300-mRNA	0.279	0.133	0.0169	0.54	1.21	1.01	1.45	0.0487	1	Cell Cycle, Epigenetic Modification, Hypoxia, Inflammasome, Notch, Proteotoxic Stress, TGF-beta, Wnt
SMAD6-mRNA	0.624	0.304	0.0283	1.22	1.54	1.02	2.33	0.0521	1	TGF-beta
IGF1R-mRNA	0.417	0.204	0.0181	0.816	1.34	1.01	1.76	0.0526	1	Autophagy, EMT, Insulin Signaling, MAPK Cell Stress, mTOR, PI3K-Akt
HCFC1-mRNA	0.191	0.0938	0.0074	0.375	1.14	1.01	1.3	0.0537	1	Epigenetic Modification
CREB3-mRNA	0.379	0.186	0.014	0.743	1.3	1.01	1.67	0.0541	1	Insulin Resistance, PI3K-Akt
CTSL-mRNA	-0.386	0.19	-0.759	-0.0135	0.765	0.591	0.991	0.0545	1	Autophagy, Collagen Biosynthesis & Modification, ECM Degradation, MHC Class II Antigen Presentation, Programmed Cell Death, TLR Signaling
ARRB1-mRNA	0.487	0.241	0.014	0.96	1.4	1.01	1.94	0.0559	1	Adenosine Pathway, Hedgehog Signaling, MAPK Cell Stress
IL18R1-mRNA	1.25	0.625	0.0294	2.48	2.39	1.02	5.58	0.0572	1	Cytokine Signaling, M1 Activation
COX7B-mRNA	-0.483	0.241	-0.956	-0.01	0.715	0.515	0.993	0.0578	1	Fatty Acid Metabolism
PDE2A-mRNA	0.753	0.377	0.014	1.49	1.69	1.01	2.81	0.0583	1	Adenosine Pathway
PRKAA1-mRNA	0.181	0.0908	0.00315	0.359	1.13	1	1.28	0.0586	1	Autophagy, Insulin Resistance, mTOR, PI3K-Akt
FGF2-mRNA	0.592	0.297	0.00952	1.17	1.51	1.01	2.26	0.0589	1	EMT, Insulin Signaling, MAPK Cell Stress, PI3K-Akt
TLR4-mRNA	0.49	0.248	0.00506	0.975	1.4	1	1.97	0.0603	1	Endotoxin Response, NF-kb, PI3K-Akt, TLR Signaling
COL4A1-mRNA	0.562	0.286	0.000862	1.12	1.48	1	2.18	0.0624	1	Collagen Biosynthesis & Modification, ECM Degradation, ECM Synthesis, Focal Adhesion Kinase, PDGF Signaling, PI3K-Akt
NDUFB5-mRNA	-0.291	0.148	-0.582	-0.000357	0.817	0.668	1	0.0625	1	Fatty Acid Metabolism
RAC3-mRNA	0.839	0.428	-0.000668	1.68	1.79	1	3.2	0.063	1	Angiogenesis, Focal Adhesion Kinase, MAPK Cell Stress, Wnt
TGFBR2-mRNA	0.381	0.195	-0.0018	0.763	1.3	0.999	1.7	0.0639	1	Cytokine Signaling, MAPK Cell Stress, TGF-beta, Th17 Differentiation
THBS2-mRNA	0.895	0.462	-0.011	1.8	1.86	0.992	3.49	0.0658	1	ECM Synthesis, Focal Adhesion Kinase, PDGF Signaling, PI3K-Akt
FAP-mRNA	0.914	0.474	-0.0144	1.84	1.88	0.99	3.59	0.0666	1	Myofibroblast Regulation
VEGFB-mRNA	0.44	0.231	-0.013	0.893	1.36	0.991	1.86	0.0701	1	MAPK Cell Stress, PI3K-Akt, Platelet Degranulation
ATP6V1F-mRNA	0.571	0.303	-0.0221	1.16	1.49	0.985	2.24	0.0724	1	mTOR, Phagocytic Cell Function
PARP1-mRNA	-0.237	0.126	-0.483	0.00974	0.849	0.716	1.01	0.0731	1	EMT, NF-kb, Programmed Cell Death, TGF-beta
C1S-mRNA	0.862	0.458	-0.0358	1.76	1.82	0.976	3.39	0.0731	1	Complement Activation
MOB1B-mRNA	0.266	0.142	-0.012	0.543	1.2	0.992	1.46	0.0741	1	Hippo Pathway
PELI2-mRNA	0.585	0.313	-0.028	1.2	1.5	0.981	2.29	0.0748	1	Endotoxin Response, TLR Signaling
MAPK9-mRNA	-0.207	0.113	-0.429	0.0137	0.866	0.743	1.01	0.0795	1	Autophagy, Endotoxin Response, Focal Adhesion Kinase, Granulocyte Activity, Insulin Resistance, MAPK Cell Stress, Programmed Cell Death, Proteotoxic Stress, TLR Signaling, Wnt
SSR4-mRNA	-0.414	0.226	-0.857	0.0277	0.75	0.552	1.02	0.0798	1	Proteotoxic Stress
LATS2-mRNA	0.387	0.211	-0.0267	0.8	1.31	0.982	1.74	0.0803	1	Hippo Pathway
PECAM1-mRNA	0.312	0.172	-0.0247	0.649	1.24	0.983	1.57	0.083	1	Neutrophil Degranulation, Platelet Degranulation
ATF7IP-mRNA	0.265	0.147	-0.0237	0.554	1.2	0.984	1.47	0.0858	1	Epigenetic Modification
NOS3-mRNA	0.555	0.309	-0.0501	1.16	1.47	0.966	2.23	0.086	1	Angiogenesis, Insulin Resistance, Phagocytic Cell Function, PI3K-Akt
PRDX6-mRNA	0.265	0.147	-0.0239	0.554	1.2	0.984	1.47	0.086	1	Neutrophil Degranulation, Oxidative Stress
SIRT1-mRNA	0.287	0.16	-0.0276	0.601	1.22	0.981	1.52	0.0876	1	Epigenetic Modification, Proteotoxic Stress
FZD2-mRNA	1.03	0.578	-0.102	2.16	2.04	0.932	4.47	0.0884	1	mTOR, Wnt
MTMR4-mRNA	0.335	0.188	-0.034	0.705	1.26	0.977	1.63	0.089	1	Autophagy, TGF-beta
MAML2-mRNA	0.453	0.255	-0.0473	0.954	1.37	0.968	1.94	0.0898	1	Notch, Th1 Differentiation
FLNB-mRNA	0.177	0.1	-0.0185	0.373	1.13	0.987	1.3	0.0898	1	Focal Adhesion Kinase, MAPK Cell Stress
EEF2K-mRNA	0.405	0.228	-0.0423	0.852	1.32	0.971	1.8	0.0899	1	mTOR
ITGA9-mRNA	0.329	0.187	-0.0378	0.697	1.26	0.974	1.62	0.0926	1	ECM Synthesis, Focal Adhesion Kinase, PI3K-Akt
CSNK2A1-mRNA	0.385	0.219	-0.045	0.815	1.31	0.969	1.76	0.0932	1	Cell Cycle, NF-kb, Wnt
NEDD8-mRNA	0.245	0.14	-0.0296	0.519	1.18	0.98	1.43	0.0943	1	TGF-beta
CREBBP-mRNA	0.2	0.115	-0.0246	0.425	1.15	0.983	1.34	0.0948	1	Cell Cycle, Epigenetic Modification, Hypoxia, Inflammasome, Notch, Proteotoxic Stress, TGF-beta, Wnt
SUFU-mRNA	0.422	0.244	-0.0566	0.9	1.34	0.962	1.87	0.098	1	Hedgehog Signaling
CSNK2B-mRNA	-0.17	0.0987	-0.364	0.0234	0.889	0.777	1.02	0.099	1	Cell Cycle, EMT, Neutrophil Degranulation, NF-kb, Wnt
SMAD4-mRNA	0.185	0.108	-0.0262	0.396	1.14	0.982	1.32	0.1	1	Cell Cycle, EMT, TGF-beta, Th17 Differentiation, Wnt
VAMP8-mRNA	0.272	0.159	-0.0394	0.584	1.21	0.973	1.5	0.101	1	Autophagy, Neutrophil Degranulation
PIK3C3-mRNA	0.226	0.133	-0.0349	0.487	1.17	0.976	1.4	0.104	1	Autophagy, Insulin Signaling, TLR Signaling
HSBP1-mRNA	0.41	0.242	-0.0633	0.884	1.33	0.957	1.85	0.104	1	Proteotoxic Stress
PTK2-mRNA	0.231	0.136	-0.0361	0.498	1.17	0.975	1.41	0.104	1	Angiogenesis, EMT, Focal Adhesion Kinase, Myofibroblast Regulation, PI3K-Akt
RELA-mRNA	0.291	0.173	-0.047	0.629	1.22	0.968	1.55	0.106	1	Inflammasome, NF-kb
MAP2K1-mRNA	-0.207	0.124	-0.45	0.0352	0.866	0.732	1.02	0.108	1	MAPK Cell Stress, PI3K-Akt
ACOX2-mRNA	-0.411	0.246	-0.894	0.0711	0.752	0.538	1.05	0.109	1	Fatty Acid Metabolism, PPAR Signaling
MLXIPL-mRNA	0.818	0.49	-0.143	1.78	1.76	0.906	3.43	0.109	1	De Novo Lipogenesis, Insulin Resistance
CD6-mRNA	1.03	0.623	-0.194	2.25	2.04	0.874	4.75	0.113	1
SMARCC2-mRNA	0.146	0.0895	-0.029	0.322	1.11	0.98	1.25	0.116	1	Epigenetic Modification
ITCH-mRNA	-0.163	0.0998	-0.358	0.0326	0.893	0.78	1.02	0.117	1	Inflammasome
PHLPP1-mRNA	0.28	0.172	-0.0566	0.617	1.21	0.962	1.53	0.117	1	PI3K-Akt
SKP2-mRNA	0.352	0.216	-0.0711	0.775	1.28	0.952	1.71	0.117	1	Cell Cycle, mTOR
NDUFC1-mRNA	0.155	0.095	-0.0317	0.341	1.11	0.978	1.27	0.118	1	Fatty Acid Metabolism
SIGLEC5-mRNA	0.766	0.471	-0.158	1.69	1.7	0.896	3.22	0.118	1	Neutrophil Degranulation
RBX1-mRNA	0.2	0.125	-0.0447	0.445	1.15	0.969	1.36	0.123	1	Cell Cycle, Hypoxia, Proteotoxic Stress, TGF-beta, Wnt
STAT5B-mRNA	0.181	0.113	-0.0404	0.402	1.13	0.972	1.32	0.123	1	Chemokine Signaling, EMT, PDGF Signaling, Th2 Differentiation
ERP29-mRNA	0.322	0.203	-0.0751	0.72	1.25	0.949	1.65	0.126	1	Proteotoxic Stress
APC-mRNA	0.421	0.265	-0.0988	0.941	1.34	0.934	1.92	0.127	1	Wnt
HSD17B4-mRNA	-0.225	0.143	-0.504	0.0547	0.856	0.705	1.04	0.129	1	De Novo Lipogenesis, Fatty Acid Metabolism
COL4A2-mRNA	0.462	0.293	-0.113	1.04	1.38	0.925	2.05	0.129	1	Collagen Biosynthesis & Modification, ECM Degradation, ECM Synthesis, Focal Adhesion Kinase, PDGF Signaling, PI3K-Akt
RORA-mRNA	0.361	0.23	-0.0888	0.812	1.28	0.94	1.76	0.13	1	Th17 Differentiation
TIMP1-mRNA	0.669	0.427	-0.167	1.51	1.59	0.89	2.84	0.131	1	ECM Degradation, EMT, Platelet Degranulation
SEC24C-mRNA	0.17	0.109	-0.0431	0.383	1.13	0.971	1.3	0.132	1	MHC Class II Antigen Presentation, Proteotoxic Stress
PPARD-mRNA	0.453	0.29	-0.116	1.02	1.37	0.923	2.03	0.133	1	Fatty Acid Metabolism, PPAR Signaling, Wnt
PSENEN-mRNA	-0.215	0.138	-0.486	0.0551	0.861	0.714	1.04	0.133	1	Notch
EGR1-mRNA	0.653	0.42	-0.17	1.48	1.57	0.889	2.78	0.134	1	EMT, Type I Interferon
ALDH9A1-mRNA	0.213	0.137	-0.0557	0.481	1.16	0.962	1.4	0.135	1	Fatty Acid Metabolism, Gluconeogenesis
LRP6-mRNA	0.309	0.199	-0.081	0.699	1.24	0.945	1.62	0.135	1	EMT, mTOR, Wnt
SP3-mRNA	0.176	0.113	-0.0465	0.398	1.13	0.968	1.32	0.136	1	Myofibroblast Regulation
COX4I2-mRNA	-0.551	0.358	-1.25	0.151	0.682	0.42	1.11	0.138	1	Fatty Acid Metabolism
SOS1-mRNA	0.188	0.122	-0.0517	0.428	1.14	0.965	1.35	0.138	1	Granulocyte Activity, Insulin Signaling, MAPK Cell Stress, mTOR, PDGF Signaling, PI3K-Akt
GLI3-mRNA	0.52	0.341	-0.148	1.19	1.43	0.903	2.28	0.141	1	Hedgehog Signaling
MMP14-mRNA	0.412	0.272	-0.121	0.945	1.33	0.92	1.92	0.144	1	ECM Degradation, EMT
LIPA-mRNA	-0.408	0.27	-0.937	0.12	0.753	0.522	1.09	0.144	1	Cholesterol Metabolism
RAC1-mRNA	0.145	0.0958	-0.0429	0.333	1.11	0.971	1.26	0.145	1	Angiogenesis, EMT, Granulocyte Activity, MAPK Cell Stress, Neutrophil Degranulation, Phagocytic Cell Function, PI3K-Akt, TLR Signaling, Wnt
JMJD4-mRNA	0.231	0.153	-0.0687	0.531	1.17	0.954	1.45	0.145	1	Myofibroblast Regulation
HADHA-mRNA	-0.155	0.103	-0.357	0.0463	0.898	0.781	1.03	0.145	1	Fatty Acid Metabolism
PLCG1-mRNA	0.242	0.161	-0.0728	0.557	1.18	0.951	1.47	0.146	1	Angiogenesis, Granulocyte Activity, NF-kb, PDGF Signaling, Phagocytic Cell Function
PROS1-mRNA	0.686	0.456	-0.207	1.58	1.61	0.866	2.99	0.147	1	Complement Activation, Platelet Degranulation
PLTP-mRNA	0.51	0.34	-0.156	1.18	1.42	0.897	2.26	0.148	1	Cholesterol Metabolism, PPAR Signaling
TCF7L1-mRNA	0.597	0.4	-0.187	1.38	1.51	0.879	2.6	0.15	1	Wnt
GNPTAB-mRNA	-0.162	0.109	-0.375	0.0514	0.894	0.771	1.04	0.151	1	De Novo Lipogenesis
ACACB-mRNA	0.337	0.228	-0.11	0.784	1.26	0.926	1.72	0.154	1	Fatty Acid Metabolism, Insulin Resistance
CCN2-mRNA	0.553	0.377	-0.185	1.29	1.47	0.879	2.45	0.156	1	EMT, Myofibroblast Regulation
PSMD13-mRNA	-0.239	0.163	-0.557	0.0801	0.848	0.68	1.06	0.156	1	Cell Cycle, Granulocyte Activity, Hypoxia, Neutrophil Degranulation
TJP1-mRNA	0.178	0.121	-0.0597	0.415	1.13	0.959	1.33	0.156	1	Hippo Pathway
PARP4-mRNA	0.222	0.151	-0.0746	0.519	1.17	0.95	1.43	0.157	1	Programmed Cell Death
WWC1-mRNA	-0.307	0.21	-0.718	0.104	0.808	0.608	1.07	0.157	1	Hippo Pathway
MTOR-mRNA	0.204	0.14	-0.0703	0.478	1.15	0.952	1.39	0.159	1	Angiogenesis, Autophagy, Insulin Resistance, mTOR, PI3K-Akt, Proteotoxic Stress, Th17 Differentiation
NDUFS3-mRNA	-0.171	0.118	-0.403	0.0604	0.888	0.756	1.04	0.161	1	Fatty Acid Metabolism
ATG101-mRNA	0.321	0.222	-0.115	0.757	1.25	0.923	1.69	0.164	1	Autophagy
NID1-mRNA	0.313	0.217	-0.113	0.739	1.24	0.925	1.67	0.164	1	ECM Degradation, ECM Synthesis
SLC25A13-mRNA	-0.26	0.181	-0.615	0.0952	0.835	0.653	1.07	0.165	1	Gluconeogenesis
HLA-G-mRNA	-0.678	0.473	-1.6	0.249	0.625	0.329	1.19	0.166	1	Type I Interferon, Type II Interferon
KIF3A-mRNA	-0.324	0.228	-0.771	0.124	0.799	0.586	1.09	0.17	1	Hedgehog Signaling, MHC Class II Antigen Presentation
LATS1-mRNA	0.194	0.137	-0.0751	0.462	1.14	0.949	1.38	0.172	1	EMT, Hippo Pathway
ITGB1-mRNA	-0.174	0.124	-0.417	0.0682	0.886	0.749	1.05	0.173	1	ECM Synthesis, EMT, Focal Adhesion Kinase, PI3K-Akt
BRAF-mRNA	0.212	0.151	-0.084	0.509	1.16	0.943	1.42	0.174	1	EMT, Focal Adhesion Kinase, MAPK Cell Stress, mTOR
XIAP-mRNA	-0.146	0.105	-0.351	0.0597	0.904	0.784	1.04	0.178	1	Focal Adhesion Kinase, NF-kb, Programmed Cell Death
ARHGEF6-mRNA	0.436	0.317	-0.186	1.06	1.35	0.879	2.08	0.183	1	Adenosine Pathway
DUSP7-mRNA	0.149	0.109	-0.0639	0.362	1.11	0.957	1.28	0.184	1	Endotoxin Response, MAPK Cell Stress, TLR Signaling
CTSD-mRNA	0.332	0.242	-0.144	0.807	1.26	0.905	1.75	0.185	1	Autophagy, ECM Degradation, MHC Class II Antigen Presentation, Neutrophil Degranulation, Programmed Cell Death
APLP2-mRNA	0.26	0.191	-0.114	0.633	1.2	0.924	1.55	0.187	1	Platelet Degranulation
TRADD-mRNA	0.345	0.254	-0.152	0.842	1.27	0.9	1.79	0.188	1	MAPK Cell Stress, NF-kb, Programmed Cell Death
CFLAR-mRNA	0.253	0.187	-0.113	0.619	1.19	0.925	1.54	0.189	1	Autophagy, NF-kb, Programmed Cell Death
PPM1A-mRNA	0.209	0.154	-0.0934	0.51	1.16	0.937	1.42	0.19	1	MAPK Cell Stress, mTOR, TGF-beta
CSF1R-mRNA	0.663	0.49	-0.297	1.62	1.58	0.814	3.08	0.19	1	Cytokine Signaling, MAPK Cell Stress, PI3K-Akt
NDUFA1-mRNA	-0.17	0.126	-0.417	0.0772	0.889	0.749	1.06	0.192	1	Fatty Acid Metabolism
APP-mRNA	0.194	0.145	-0.09	0.479	1.14	0.94	1.39	0.194	1	Adenosine Pathway, ECM Synthesis, Endotoxin Response, Inflammasome, Platelet Degranulation, TLR Signaling
YWHAE-mRNA	-0.147	0.11	-0.361	0.0684	0.903	0.778	1.05	0.195	1	Cell Cycle, De Novo Lipogenesis, Hippo Pathway, PI3K-Akt, Proteotoxic Stress
SEC61B-mRNA	-0.187	0.14	-0.462	0.0875	0.878	0.726	1.06	0.195	1	Proteotoxic Stress
NOTCH4-mRNA	0.376	0.284	-0.181	0.933	1.3	0.882	1.91	0.2	1	Notch
ABCA1-mRNA	0.244	0.185	-0.119	0.606	1.18	0.921	1.52	0.201	1	Cholesterol Metabolism
DERL2-mRNA	-0.175	0.134	-0.437	0.0876	0.886	0.739	1.06	0.205	1	Proteotoxic Stress
TLR2-mRNA	0.581	0.445	-0.291	1.45	1.5	0.817	2.74	0.205	1	Endotoxin Response, Neutrophil Degranulation, PI3K-Akt, TLR Signaling
SPOP-mRNA	0.153	0.117	-0.0774	0.383	1.11	0.948	1.3	0.207	1	Hedgehog Signaling
PRKCA-mRNA	0.53	0.408	-0.271	1.33	1.44	0.829	2.51	0.208	1	Adenosine Pathway, Angiogenesis, Cell Cycle, EMT, MAPK Cell Stress, mTOR, Phagocytic Cell Function, PI3K-Akt, Wnt
CDK4-mRNA	-0.173	0.134	-0.436	0.0893	0.887	0.739	1.06	0.209	1	Cell Cycle, Epigenetic Modification, PI3K-Akt, SASP
SMAD2-mRNA	0.15	0.116	-0.0775	0.377	1.11	0.948	1.3	0.21	1	Cell Cycle, EMT, Myofibroblast Regulation, TGF-beta, Th17 Differentiation
GZMB-mRNA	-0.778	0.608	-1.97	0.415	0.583	0.255	1.33	0.214	1	Programmed Cell Death
GZMH-mRNA	0.555	0.435	-0.298	1.41	1.47	0.814	2.65	0.215	1
PRKAB2-mRNA	0.239	0.188	-0.129	0.607	1.18	0.914	1.52	0.217	1	Autophagy, Fatty Acid Metabolism, Insulin Resistance, mTOR
DERL1-mRNA	0.272	0.216	-0.15	0.695	1.21	0.901	1.62	0.22	1	Proteotoxic Stress
CD163-mRNA	0.705	0.561	-0.395	1.81	1.63	0.761	3.49	0.222	1
CASP6-mRNA	0.264	0.211	-0.15	0.678	1.2	0.901	1.6	0.225	1	Programmed Cell Death
ADA2-mRNA	0.526	0.422	-0.301	1.35	1.44	0.812	2.55	0.226	1	Neutrophil Degranulation
NR1H2-mRNA	0.318	0.257	-0.185	0.822	1.25	0.88	1.77	0.228	1	Insulin Resistance
MAPK10-mRNA	-0.33	0.266	-0.852	0.193	0.796	0.554	1.14	0.229	1	Autophagy, Endotoxin Response, Focal Adhesion Kinase, Granulocyte Activity, Insulin Resistance, MAPK Cell Stress, Programmed Cell Death, Proteotoxic Stress, TLR Signaling, Wnt
P4HB-mRNA	0.224	0.181	-0.131	0.58	1.17	0.913	1.5	0.229	1	Collagen Biosynthesis & Modification, Oxidative Stress, Proteotoxic Stress
FLT1-mRNA	-0.263	0.214	-0.682	0.156	0.834	0.623	1.11	0.232	1	EMT, MAPK Cell Stress, PI3K-Akt
GNLY-mRNA	0.652	0.533	-0.392	1.7	1.57	0.762	3.24	0.234	1
NKG7-mRNA	-0.694	0.572	-1.82	0.426	0.618	0.284	1.34	0.237	1
CPT1A-mRNA	-0.277	0.228	-0.723	0.17	0.825	0.606	1.12	0.237	1	Fatty Acid Metabolism, Insulin Resistance, PPAR Signaling
GATA3-mRNA	0.497	0.41	-0.307	1.3	1.41	0.808	2.46	0.239	1	EMT, M2 Activation, Th2 Differentiation
NLRP3-mRNA	0.673	0.561	-0.427	1.77	1.59	0.744	3.42	0.243	1	Inflammasome
ADCY7-mRNA	0.593	0.496	-0.379	1.57	1.51	0.769	2.96	0.245	1	Adenosine Pathway
LPAR5-mRNA	0.546	0.458	-0.351	1.44	1.46	0.784	2.72	0.246	1	Adenosine Pathway, PI3K-Akt
LDLRAP1-mRNA	-0.271	0.227	-0.716	0.175	0.829	0.609	1.13	0.247	1	Cholesterol Metabolism
BST2-mRNA	-0.458	0.386	-1.21	0.298	0.728	0.431	1.23	0.248	1	Neutrophil Degranulation, Type I Interferon
FGL2-mRNA	0.45	0.381	-0.296	1.2	1.37	0.814	2.29	0.25	1	Neutrophil Degranulation
GOT2-mRNA	0.335	0.284	-0.221	0.892	1.26	0.858	1.86	0.25	1	Gluconeogenesis
MAPK11-mRNA	0.308	0.261	-0.203	0.819	1.24	0.869	1.76	0.25	1	Angiogenesis, Endotoxin Response, Inflammasome, MAPK Cell Stress, Th17 Differentiation, TLR Signaling
IQGAP1-mRNA	-0.245	0.208	-0.654	0.163	0.844	0.636	1.12	0.251	1	Neutrophil Degranulation
CIITA-mRNA	0.654	0.56	-0.443	1.75	1.57	0.736	3.36	0.255	1	Type II Interferon
LOX-mRNA	0.648	0.556	-0.441	1.74	1.57	0.737	3.33	0.256	1	Collagen Biosynthesis & Modification, EMT, Myofibroblast Regulation
CXCR4-mRNA	0.675	0.581	-0.464	1.81	1.6	0.725	3.52	0.258	1	Chemokine Signaling, Cytokine Signaling, EMT, M2 Activation
COX6A1-mRNA	-0.157	0.136	-0.424	0.11	0.897	0.745	1.08	0.262	1	Fatty Acid Metabolism
EGFR-mRNA	0.222	0.193	-0.156	0.601	1.17	0.897	1.52	0.262	1	Adenosine Pathway, EMT, MAPK Cell Stress, PI3K-Akt
NRIP3-mRNA	0.544	0.474	-0.385	1.47	1.46	0.766	2.78	0.263	1	M2 Activation
SELENOS-mRNA	0.284	0.248	-0.202	0.769	1.22	0.869	1.7	0.264	1	Proteotoxic Stress
HLA-DRA-mRNA	-0.632	0.554	-1.72	0.453	0.645	0.304	1.37	0.266	1	MHC Class II Antigen Presentation, Type II Interferon
THBS1-mRNA	0.505	0.443	-0.364	1.37	1.42	0.777	2.59	0.267	1	ECM Synthesis, Focal Adhesion Kinase, PDGF Signaling, PI3K-Akt, Platelet Degranulation, TGF-beta
MFAP3-mRNA	0.251	0.222	-0.185	0.686	1.19	0.879	1.61	0.272	1	ECM Synthesis
SUGT1-mRNA	-0.151	0.135	-0.416	0.113	0.9	0.75	1.08	0.274	1	Inflammasome
C6-mRNA	0.509	0.454	-0.381	1.4	1.42	0.768	2.64	0.275	1	Complement Activation
CD3G-mRNA	-0.681	0.609	-1.88	0.512	0.624	0.273	1.43	0.275	1
MAF-mRNA	0.213	0.191	-0.161	0.588	1.16	0.895	1.5	0.276	1	Th2 Differentiation
ALDH3A2-mRNA	-0.188	0.17	-0.52	0.145	0.878	0.697	1.11	0.281	1	Fatty Acid Metabolism, Gluconeogenesis
KDR-mRNA	-0.26	0.236	-0.723	0.202	0.835	0.606	1.15	0.282	1	Angiogenesis, MAPK Cell Stress, PI3K-Akt
CASP8-mRNA	0.317	0.289	-0.248	0.883	1.25	0.842	1.84	0.284	1	Endotoxin Response, Inflammasome, Programmed Cell Death, TLR Signaling
AKT1-mRNA	0.218	0.199	-0.172	0.608	1.16	0.888	1.52	0.285	1	PI3K-Akt
SERPINH1-mRNA	0.166	0.151	-0.13	0.462	1.12	0.914	1.38	0.285	1	Collagen Biosynthesis & Modification
GBP4-mRNA	-0.489	0.45	-1.37	0.393	0.713	0.387	1.31	0.289	1	Type II Interferon
NPC1-mRNA	-0.189	0.174	-0.529	0.152	0.877	0.693	1.11	0.29	1	Cholesterol Metabolism
CSNK1A1-mRNA	-0.215	0.198	-0.603	0.174	0.862	0.658	1.13	0.291	1	Hedgehog Signaling, Wnt
ACSM3-mRNA	0.526	0.486	-0.427	1.48	1.44	0.744	2.79	0.291	1	Fatty Acid Metabolism
OSBPL5-mRNA	0.352	0.326	-0.287	0.992	1.28	0.82	1.99	0.292	1	Cholesterol Metabolism
CASP3-mRNA	-0.21	0.195	-0.592	0.172	0.864	0.663	1.13	0.292	1	ECM Degradation, Hippo Pathway, MAPK Cell Stress, Programmed Cell Death
GPR65-mRNA	-0.576	0.536	-1.63	0.475	0.671	0.324	1.39	0.294	1	Adenosine Pathway
ERN1-mRNA	-0.283	0.264	-0.801	0.235	0.822	0.574	1.18	0.295	1	Autophagy, Programmed Cell Death, Proteotoxic Stress
CYFIP1-mRNA	0.151	0.141	-0.127	0.428	1.11	0.916	1.35	0.298	1	Angiogenesis, Neutrophil Degranulation
ANAPC7-mRNA	-0.139	0.131	-0.397	0.118	0.908	0.76	1.09	0.301	1	Cell Cycle, SASP
YWHAB-mRNA	-0.123	0.116	-0.351	0.105	0.918	0.784	1.08	0.302	1	Cell Cycle, De Novo Lipogenesis, Hippo Pathway, mTOR, PI3K-Akt
GBP5-mRNA	-0.796	0.754	-2.27	0.681	0.576	0.207	1.6	0.302	1	Type II Interferon
RAPGEF2-mRNA	0.226	0.215	-0.195	0.647	1.17	0.874	1.57	0.304	1	MAPK Cell Stress
RELB-mRNA	-0.339	0.323	-0.971	0.293	0.79	0.51	1.23	0.304	1	MAPK Cell Stress, NF-kb
F8-mRNA	-0.393	0.375	-1.13	0.342	0.762	0.457	1.27	0.306	1	Platelet Degranulation
UBE4B-mRNA	-0.141	0.135	-0.407	0.124	0.907	0.754	1.09	0.308	1	Proteotoxic Stress
CDH2-mRNA	-0.61	0.584	-1.75	0.535	0.655	0.296	1.45	0.308	1	EMT
PIK3CB-mRNA	0.133	0.127	-0.117	0.382	1.1	0.922	1.3	0.308	1	PI3K-Akt
PTPN1-mRNA	-0.178	0.172	-0.515	0.158	0.884	0.7	1.12	0.311	1	Insulin Resistance, Type I Interferon, Type II Interferon
RPS6KB2-mRNA	0.271	0.263	-0.245	0.787	1.21	0.844	1.73	0.314	1	Autophagy, Insulin Resistance, mTOR, Phagocytic Cell Function, PI3K-Akt, TGF-beta
GZMA-mRNA	-0.758	0.739	-2.21	0.69	0.591	0.217	1.61	0.316	1
CYP2E1-mRNA	0.459	0.45	-0.423	1.34	1.37	0.746	2.53	0.319	1	Proteotoxic Stress
FLT4-mRNA	0.311	0.305	-0.287	0.909	1.24	0.82	1.88	0.319	1	MAPK Cell Stress, PI3K-Akt
FGD2-mRNA	0.565	0.553	-0.52	1.65	1.48	0.697	3.14	0.319	1	Adenosine Pathway
LAG3-mRNA	-0.517	0.507	-1.51	0.476	0.699	0.351	1.39	0.319	1	MHC Class II Antigen Presentation
ADPGK-mRNA	0.138	0.135	-0.127	0.403	1.1	0.916	1.32	0.319	1	De Novo Lipogenesis, Gluconeogenesis
PIK3CA-mRNA	0.147	0.145	-0.138	0.432	1.11	0.909	1.35	0.323	1	PI3K-Akt
ATG2B-mRNA	-0.164	0.163	-0.483	0.155	0.892	0.716	1.11	0.324	1	Autophagy
CTNND1-mRNA	0.159	0.158	-0.151	0.47	1.12	0.901	1.38	0.325	1	Angiogenesis, EMT
TNFSF10-mRNA	0.292	0.292	-0.28	0.864	1.22	0.824	1.82	0.327	1	Cytokine Signaling, Programmed Cell Death
NOTCH2-mRNA	0.191	0.191	-0.183	0.565	1.14	0.881	1.48	0.328	1	EMT, Notch, Th2 Differentiation
IL1B-mRNA	-0.363	0.366	-1.08	0.355	0.778	0.473	1.28	0.333	1	Cytokine Signaling, EMT, MAPK Cell Stress, NF-kb, Th17 Differentiation, TLR Signaling
CDH5-mRNA	0.212	0.214	-0.208	0.631	1.16	0.866	1.55	0.333	1	Angiogenesis
TJP2-mRNA	0.147	0.149	-0.145	0.439	1.11	0.904	1.36	0.335	1	Hippo Pathway
NFKB1-mRNA	-0.129	0.131	-0.386	0.128	0.914	0.765	1.09	0.336	1	Inflammasome, NF-kb
LPCAT1-mRNA	-0.235	0.24	-0.706	0.236	0.849	0.613	1.18	0.338	1	Neutrophil Degranulation
BANF1-mRNA	0.122	0.124	-0.122	0.365	1.09	0.919	1.29	0.339	1	Cell Cycle
PTCH1-mRNA	0.175	0.18	-0.177	0.527	1.13	0.885	1.44	0.34	1	Hedgehog Signaling
CUL3-mRNA	-0.0659	0.0681	-0.199	0.0675	0.955	0.871	1.05	0.343	1	Hedgehog Signaling
TPR-mRNA	0.11	0.114	-0.114	0.333	1.08	0.924	1.26	0.346	1	Cell Cycle, Proteotoxic Stress
JAG1-mRNA	0.207	0.216	-0.216	0.629	1.15	0.861	1.55	0.348	1	EMT, Notch, Th2 Differentiation
CFI-mRNA	-0.461	0.482	-1.41	0.484	0.726	0.377	1.4	0.349	1	Complement Activation
PSMB8-mRNA	-0.28	0.299	-0.866	0.306	0.824	0.549	1.24	0.359	1	Cell Cycle, Granulocyte Activity, Hypoxia, Type I Interferon
SIL1-mRNA	-0.11	0.118	-0.342	0.122	0.927	0.789	1.09	0.363	1	Proteotoxic Stress
IL6ST-mRNA	0.133	0.144	-0.15	0.416	1.1	0.902	1.33	0.366	1	Cytokine Signaling, Th17 Differentiation
CXCL2-mRNA	0.434	0.475	-0.497	1.36	1.35	0.709	2.58	0.371	1	Chemokine Signaling, Cytokine Signaling, NF-kb
SCD-mRNA	-0.442	0.486	-1.4	0.511	0.736	0.38	1.43	0.373	1	Fatty Acid Metabolism, PPAR Signaling
INSR-mRNA	0.202	0.223	-0.235	0.64	1.15	0.849	1.56	0.375	1	Insulin Resistance, Insulin Signaling, MAPK Cell Stress, mTOR, PI3K-Akt
PTK2B-mRNA	0.307	0.341	-0.362	0.975	1.24	0.778	1.97	0.378	1	Angiogenesis
MMP11-mRNA	0.348	0.388	-0.412	1.11	1.27	0.752	2.15	0.379	1	ECM Degradation
CSF3R-mRNA	0.388	0.436	-0.466	1.24	1.31	0.724	2.37	0.383	1	Cytokine Signaling, PI3K-Akt
NCOA2-mRNA	0.102	0.116	-0.124	0.329	1.07	0.917	1.26	0.385	1	Epigenetic Modification
MMUT-mRNA	-0.184	0.209	-0.593	0.225	0.88	0.663	1.17	0.387	1	Fatty Acid Metabolism
UQCRB-mRNA	0.308	0.349	-0.377	0.993	1.24	0.77	1.99	0.387	1	Fatty Acid Metabolism
PRKACA-mRNA	-0.163	0.186	-0.528	0.201	0.893	0.694	1.15	0.389	1	Angiogenesis, Autophagy, Cell Cycle, Hedgehog Signaling, MAPK Cell Stress, Wnt
CCR1-mRNA	-0.444	0.51	-1.44	0.556	0.735	0.367	1.47	0.393	1	Chemokine Signaling, Cytokine Signaling, M1 Activation
JUN-mRNA	0.304	0.354	-0.39	0.997	1.23	0.763	2	0.4	1	Endotoxin Response, Focal Adhesion Kinase, Granulocyte Activity, MAPK Cell Stress, Programmed Cell Death, SASP, TLR Signaling, Wnt
IRF4-mRNA	-0.846	0.994	-2.79	1.1	0.556	0.144	2.15	0.404	1	Th17 Differentiation, Type I Interferon, Type II Interferon
LOXL4-mRNA	0.402	0.472	-0.524	1.33	1.32	0.695	2.51	0.404	1	Collagen Biosynthesis & Modification
SPOPL-mRNA	0.109	0.128	-0.143	0.36	1.08	0.906	1.28	0.407	1	Hedgehog Signaling
CD86-mRNA	-0.424	0.501	-1.41	0.558	0.745	0.377	1.47	0.407	1	TLR Signaling
PPARG-mRNA	0.142	0.169	-0.189	0.473	1.1	0.877	1.39	0.409	1	EMT, Myofibroblast Regulation, PPAR Signaling
STAT5A-mRNA	0.168	0.2	-0.223	0.559	1.12	0.857	1.47	0.409	1	EMT, PDGF Signaling, Th2 Differentiation
COL14A1-mRNA	0.269	0.322	-0.363	0.901	1.21	0.778	1.87	0.413	1	Collagen Biosynthesis & Modification, ECM Degradation
TGFB1-mRNA	0.215	0.26	-0.295	0.724	1.16	0.815	1.65	0.418	1	Cell Cycle, Cytokine Signaling, ECM Synthesis, EMT, MAPK Cell Stress, Myofibroblast Regulation, Platelet Degranulation, TGF-beta, Th17 Differentiation
DUSP8-mRNA	0.222	0.27	-0.306	0.751	1.17	0.809	1.68	0.418	1	MAPK Cell Stress
ANAPC1-mRNA	-0.117	0.142	-0.395	0.162	0.922	0.76	1.12	0.421	1	Cell Cycle, SASP
MAP3K1-mRNA	-0.142	0.176	-0.488	0.204	0.906	0.713	1.15	0.429	1	Endotoxin Response, Granulocyte Activity, MAPK Cell Stress, TLR Signaling
ERO1A-mRNA	0.0715	0.089	-0.103	0.246	1.05	0.931	1.19	0.43	1	Oxidative Stress, Proteotoxic Stress
CCL2-mRNA	0.338	0.432	-0.509	1.18	1.26	0.703	2.27	0.443	1	Chemokine Signaling, Cytokine Signaling
HLA-B-mRNA	-0.317	0.406	-1.11	0.478	0.803	0.463	1.39	0.443	1	Neutrophil Degranulation, Type I Interferon, Type II Interferon
MAML1-mRNA	0.118	0.152	-0.18	0.417	1.09	0.883	1.33	0.445	1	Notch, Th1 Differentiation
IFI27-mRNA	-0.242	0.312	-0.853	0.368	0.845	0.554	1.29	0.445	1	Type I Interferon
HVCN1-mRNA	-0.394	0.516	-1.41	0.617	0.761	0.377	1.53	0.453	1	Neutrophil Degranulation, Phagocytic Cell Function
KLKB1-mRNA	0.329	0.432	-0.518	1.18	1.26	0.698	2.26	0.454	1	ECM Degradation
DLL4-mRNA	0.316	0.417	-0.502	1.13	1.25	0.706	2.2	0.457	1	Notch, Th1 Differentiation
PIK3R5-mRNA	0.391	0.516	-0.62	1.4	1.31	0.651	2.64	0.457	1	PI3K-Akt
COX6B1-mRNA	-0.0904	0.12	-0.325	0.144	0.939	0.798	1.11	0.458	1	Fatty Acid Metabolism
CHI3L1-mRNA	-0.581	0.77	-2.09	0.928	0.668	0.235	1.9	0.458	1	Neutrophil Degranulation
ELOVL6-mRNA	0.355	0.472	-0.57	1.28	1.28	0.674	2.43	0.459	1	De Novo Lipogenesis, Fatty Acid Metabolism
SREBF1-mRNA	0.18	0.239	-0.289	0.649	1.13	0.818	1.57	0.461	1	Insulin Resistance
PRF1-mRNA	-0.404	0.541	-1.46	0.655	0.756	0.363	1.57	0.462	1	Programmed Cell Death
PTPA-mRNA	-0.108	0.145	-0.392	0.176	0.928	0.762	1.13	0.464	1	Insulin Resistance
SDC3-mRNA	0.148	0.2	-0.244	0.539	1.11	0.845	1.45	0.467	1	Adenosine Pathway
ZFYVE16-mRNA	-0.111	0.151	-0.406	0.185	0.926	0.754	1.14	0.471	1	TGF-beta
PTAFR-mRNA	0.348	0.477	-0.586	1.28	1.27	0.666	2.43	0.473	1	Adenosine Pathway, Neutrophil Degranulation, Type II Interferon
TXNDC5-mRNA	-0.282	0.389	-1.04	0.481	0.823	0.485	1.4	0.477	1	Neutrophil Degranulation, Proteotoxic Stress
KDM3B-mRNA	0.0724	0.1	-0.124	0.269	1.05	0.917	1.21	0.479	1	Epigenetic Modification
TEK-mRNA	0.194	0.271	-0.337	0.725	1.14	0.792	1.65	0.482	1	MAPK Cell Stress, PI3K-Akt
PDHA1-mRNA	-0.0938	0.132	-0.352	0.165	0.937	0.783	1.12	0.484	1	De Novo Lipogenesis, Gluconeogenesis
NCSTN-mRNA	-0.0686	0.0981	-0.261	0.124	0.954	0.835	1.09	0.491	1	ECM Degradation, EMT, Neutrophil Degranulation, Notch
HLA-A-mRNA	-0.259	0.37	-0.985	0.468	0.836	0.505	1.38	0.493	1	Neutrophil Degranulation, Type I Interferon, Type II Interferon
FABP4-mRNA	0.285	0.413	-0.523	1.09	1.22	0.696	2.13	0.496	1	PPAR Signaling
KLRB1-mRNA	0.483	0.705	-0.898	1.86	1.4	0.537	3.64	0.5	1
UBE2N-mRNA	0.113	0.166	-0.213	0.44	1.08	0.863	1.36	0.503	1	Cell Cycle, Endotoxin Response, Granulocyte Activity, Inflammasome, TLR Signaling
DIAPH1-mRNA	-0.0758	0.112	-0.295	0.143	0.949	0.815	1.1	0.505	1	Focal Adhesion Kinase, Neutrophil Degranulation
TXN-mRNA	0.154	0.228	-0.293	0.601	1.11	0.816	1.52	0.506	1	Inflammasome, Oxidative Stress
TRAF6-mRNA	-0.114	0.169	-0.445	0.217	0.924	0.734	1.16	0.507	1	Autophagy, Endotoxin Response, Granulocyte Activity, Inflammasome, MAPK Cell Stress, NF-kb, TLR Signaling
DLL1-mRNA	0.238	0.353	-0.455	0.93	1.18	0.73	1.91	0.508	1	Notch, Th1 Differentiation
CTNNB1-mRNA	-0.0761	0.116	-0.304	0.152	0.949	0.81	1.11	0.52	1	Angiogenesis, EMT, Focal Adhesion Kinase, Inflammasome, Wnt
XBP1-mRNA	0.182	0.279	-0.365	0.73	1.13	0.776	1.66	0.521	1	Proteotoxic Stress
ROCK2-mRNA	0.0869	0.134	-0.176	0.35	1.06	0.885	1.27	0.523	1	Angiogenesis, EMT, Focal Adhesion Kinase, Wnt
FABP5-mRNA	0.157	0.242	-0.318	0.632	1.12	0.802	1.55	0.523	1	Neutrophil Degranulation, PPAR Signaling
DAXX-mRNA	0.105	0.163	-0.213	0.424	1.08	0.862	1.34	0.524	1	MAPK Cell Stress, Programmed Cell Death
HLA-DQA1-mRNA	-0.525	0.812	-2.12	1.07	0.695	0.231	2.09	0.525	1	MHC Class II Antigen Presentation, Type II Interferon
FRS2-mRNA	0.162	0.251	-0.33	0.654	1.12	0.796	1.57	0.525	1	Insulin Signaling
NF1-mRNA	-0.0574	0.0889	-0.232	0.117	0.961	0.852	1.08	0.525	1	EMT, MAPK Cell Stress
LAMA3-mRNA	0.313	0.488	-0.643	1.27	1.24	0.64	2.41	0.528	1	Collagen Biosynthesis & Modification, ECM Degradation, ECM Synthesis, Focal Adhesion Kinase, PI3K-Akt
SERPING1-mRNA	0.18	0.281	-0.371	0.731	1.13	0.773	1.66	0.529	1	Complement Activation, Platelet Degranulation
ATP6V1G2-mRNA	0.209	0.328	-0.434	0.851	1.16	0.74	1.8	0.531	1	mTOR, Phagocytic Cell Function
VAV1-mRNA	-0.368	0.582	-1.51	0.772	0.775	0.352	1.71	0.534	1	Angiogenesis, Focal Adhesion Kinase, Granulocyte Activity, Phagocytic Cell Function
MAPK1-mRNA	-0.0894	0.144	-0.371	0.192	0.94	0.773	1.14	0.54	1	MAPK Cell Stress, PI3K-Akt
VCAM1-mRNA	-0.23	0.372	-0.959	0.499	0.852	0.514	1.41	0.542	1	NF-kb, Type II Interferon
MAP1LC3A-mRNA	0.121	0.198	-0.268	0.51	1.09	0.831	1.42	0.548	1	Autophagy
PHYKPL-mRNA	0.119	0.196	-0.266	0.504	1.09	0.832	1.42	0.549	1	ECM Degradation
CHMP4B-mRNA	-0.101	0.166	-0.427	0.225	0.932	0.744	1.17	0.55	1	Autophagy
HLA-DPA1-mRNA	-0.329	0.546	-1.4	0.741	0.796	0.379	1.67	0.553	1	MHC Class II Antigen Presentation, Type II Interferon
PRKAG1-mRNA	-0.11	0.185	-0.473	0.254	0.927	0.72	1.19	0.559	1	Autophagy, Insulin Resistance, mTOR
PSMB1-mRNA	-0.0926	0.157	-0.4	0.215	0.938	0.758	1.16	0.561	1	Cell Cycle, Granulocyte Activity, Hypoxia, Neutrophil Degranulation
LGALS3-mRNA	0.293	0.499	-0.685	1.27	1.23	0.622	2.41	0.563	1	Neutrophil Degranulation
NCEH1-mRNA	-0.12	0.209	-0.529	0.289	0.92	0.693	1.22	0.572	1	Cholesterol Metabolism
RAP1B-mRNA	-0.068	0.12	-0.303	0.167	0.954	0.81	1.12	0.577	1	Focal Adhesion Kinase, MAPK Cell Stress, Neutrophil Degranulation
C3-mRNA	0.33	0.585	-0.817	1.48	1.26	0.568	2.78	0.579	1	Adenosine Pathway, Complement Activation, Neutrophil Degranulation
HSP90AA1-mRNA	0.0686	0.122	-0.17	0.307	1.05	0.889	1.24	0.579	1	Angiogenesis, Cell Cycle, EMT, Neutrophil Degranulation, PI3K-Akt, Proteotoxic Stress, Th17 Differentiation
CCL19-mRNA	0.425	0.754	-1.05	1.9	1.34	0.482	3.74	0.579	1	Chemokine Signaling, Cytokine Signaling, NF-kb
CCL4-mRNA	-0.311	0.553	-1.4	0.774	0.806	0.38	1.71	0.58	1	Chemokine Signaling, Cytokine Signaling, NF-kb, TLR Signaling
CDKN1A-mRNA	0.247	0.445	-0.624	1.12	1.19	0.649	2.17	0.584	1	Cell Cycle, PI3K-Akt, SASP
HMOX1-mRNA	-0.234	0.423	-1.06	0.595	0.85	0.478	1.51	0.585	1	EMT
CYBB-mRNA	-0.25	0.45	-1.13	0.633	0.841	0.456	1.55	0.585	1	Angiogenesis, Neutrophil Degranulation, Oxidative Stress, Phagocytic Cell Function
ITPR2-mRNA	-0.133	0.24	-0.602	0.337	0.912	0.659	1.26	0.586	1	Adenosine Pathway, Angiogenesis, Granulocyte Activity, Programmed Cell Death
GPX3-mRNA	0.152	0.274	-0.385	0.688	1.11	0.766	1.61	0.586	1	Oxidative Stress
KAT6A-mRNA	0.07	0.127	-0.178	0.318	1.05	0.884	1.25	0.586	1	Epigenetic Modification
HIF3A-mRNA	0.349	0.636	-0.898	1.6	1.27	0.537	3.02	0.589	1	Hypoxia
STK4-mRNA	-0.15	0.275	-0.689	0.389	0.901	0.62	1.31	0.591	1	Hippo Pathway, MAPK Cell Stress
TGFBR1-mRNA	-0.165	0.307	-0.766	0.437	0.892	0.588	1.35	0.597	1	Cytokine Signaling, EMT, MAPK Cell Stress, TGF-beta, Th17 Differentiation
DOCK2-mRNA	-0.342	0.642	-1.6	0.916	0.789	0.33	1.89	0.6	1	Neutrophil Degranulation, Phagocytic Cell Function
CASP4-mRNA	-0.202	0.379	-0.945	0.542	0.869	0.519	1.46	0.6	1	Inflammasome
TBC1D4-mRNA	-0.191	0.36	-0.895	0.514	0.876	0.538	1.43	0.601	1	Insulin Resistance
NR1H3-mRNA	0.123	0.234	-0.335	0.582	1.09	0.793	1.5	0.603	1	De Novo Lipogenesis, Insulin Resistance, PPAR Signaling
CCNA2-mRNA	0.203	0.386	-0.554	0.96	1.15	0.681	1.95	0.605	1	Cell Cycle, SASP
FCER1G-mRNA	-0.22	0.42	-1.04	0.604	0.858	0.485	1.52	0.606	1	Granulocyte Activity, Neutrophil Degranulation
KLRK1-mRNA	-0.374	0.714	-1.77	1.02	0.772	0.293	2.03	0.606	1
HSP90AB1-mRNA	-0.0545	0.105	-0.259	0.15	0.963	0.835	1.11	0.607	1	Cell Cycle, Inflammasome, Neutrophil Degranulation, PI3K-Akt, Proteotoxic Stress, Th17 Differentiation
KRAS-mRNA	0.0679	0.13	-0.188	0.323	1.05	0.878	1.25	0.608	1	Angiogenesis, Autophagy, EMT, Granulocyte Activity, Insulin Signaling, MAPK Cell Stress, mTOR, PDGF Signaling, PI3K-Akt, Programmed Cell Death
THBS3-mRNA	0.169	0.329	-0.476	0.814	1.12	0.719	1.76	0.612	1	ECM Synthesis, Focal Adhesion Kinase, PDGF Signaling, PI3K-Akt
IRF8-mRNA	-0.316	0.619	-1.53	0.897	0.803	0.346	1.86	0.615	1	Type I Interferon, Type II Interferon
FST-mRNA	0.184	0.368	-0.537	0.906	1.14	0.689	1.87	0.622	1	TGF-beta
ITGA1-mRNA	0.101	0.203	-0.297	0.5	1.07	0.814	1.41	0.623	1	ECM Synthesis, Focal Adhesion Kinase, PI3K-Akt
IFNGR1-mRNA	-0.0669	0.137	-0.335	0.201	0.955	0.793	1.15	0.63	1	Cytokine Signaling, M1 Activation, M2 Activation, Th1 Differentiation, Type II Interferon
PYGM-mRNA	0.234	0.483	-0.714	1.18	1.18	0.61	2.27	0.633	1	Insulin Resistance
CD44-mRNA	-0.137	0.284	-0.694	0.42	0.91	0.618	1.34	0.635	1	ECM Degradation, ECM Synthesis, EMT, Neutrophil Degranulation, Type II Interferon
INPP5D-mRNA	0.205	0.427	-0.632	1.04	1.15	0.646	2.06	0.635	1	Phagocytic Cell Function
CD14-mRNA	-0.104	0.218	-0.531	0.323	0.93	0.692	1.25	0.637	1	Endotoxin Response, MAPK Cell Stress, Neutrophil Degranulation, NF-kb, TLR Signaling
CD4-mRNA	-0.227	0.477	-1.16	0.708	0.855	0.447	1.63	0.639	1	Cytokine Signaling
LIPG-mRNA	-0.123	0.26	-0.633	0.388	0.919	0.645	1.31	0.642	1	Cholesterol Metabolism
LTB-mRNA	0.342	0.728	-1.08	1.77	1.27	0.471	3.41	0.643	1	Cytokine Signaling, NF-kb
FBP1-mRNA	-0.127	0.27	-0.655	0.402	0.916	0.635	1.32	0.644	1	Gluconeogenesis
ACTR1A-mRNA	-0.0537	0.115	-0.278	0.171	0.963	0.825	1.13	0.644	1	Cell Cycle, MHC Class II Antigen Presentation
RPS27A-mRNA	-0.0581	0.125	-0.303	0.187	0.96	0.811	1.14	0.646	1	Cell Cycle, Endotoxin Response, Granulocyte Activity, Hypoxia, Inflammasome, SASP, TGF-beta, TLR Signaling
MMRN1-mRNA	0.233	0.502	-0.752	1.22	1.18	0.594	2.33	0.648	1	Platelet Degranulation
ATOX1-mRNA	-0.0998	0.217	-0.525	0.326	0.933	0.695	1.25	0.65	1	Oxidative Stress
CD36-mRNA	-0.125	0.272	-0.658	0.408	0.917	0.634	1.33	0.65	1	Cholesterol Metabolism, ECM Synthesis, Endotoxin Response, Insulin Resistance, Neutrophil Degranulation, Platelet Degranulation, PPAR Signaling, TLR Signaling
ILK-mRNA	0.0793	0.175	-0.263	0.421	1.06	0.833	1.34	0.654	1	EMT, Focal Adhesion Kinase, PPAR Signaling
KANSL1-mRNA	-0.0461	0.103	-0.248	0.155	0.969	0.842	1.11	0.658	1	Epigenetic Modification
VEGFA-mRNA	-0.0833	0.187	-0.45	0.283	0.944	0.732	1.22	0.66	1	Angiogenesis, EMT, Hypoxia, MAPK Cell Stress, PI3K-Akt, Platelet Degranulation
LRP2-mRNA	-0.155	0.348	-0.837	0.527	0.898	0.56	1.44	0.66	1	Adenosine Pathway, Cholesterol Metabolism, Hedgehog Signaling
CYP27A1-mRNA	0.198	0.448	-0.68	1.08	1.15	0.624	2.11	0.663	1	Cholesterol Metabolism, PPAR Signaling
MAML3-mRNA	0.0814	0.186	-0.283	0.445	1.06	0.822	1.36	0.665	1	Notch, Th1 Differentiation
CXCL10-mRNA	-0.349	0.806	-1.93	1.23	0.785	0.263	2.35	0.67	1	Chemokine Signaling, Cytokine Signaling, Myofibroblast Regulation, TLR Signaling
MMP16-mRNA	-0.243	0.563	-1.35	0.861	0.845	0.393	1.82	0.67	1	ECM Degradation
TLR6-mRNA	0.229	0.546	-0.84	1.3	1.17	0.559	2.46	0.678	1	Endotoxin Response, TLR Signaling
PDE3B-mRNA	0.227	0.545	-0.842	1.3	1.17	0.558	2.45	0.681	1	Adenosine Pathway, Insulin Signaling
PIK3R4-mRNA	0.0401	0.0973	-0.151	0.231	1.03	0.901	1.17	0.684	1	Autophagy, Insulin Signaling, TLR Signaling
ACSL4-mRNA	-0.123	0.3	-0.712	0.466	0.918	0.611	1.38	0.687	1	Fatty Acid Metabolism, PPAR Signaling
CXCL16-mRNA	-0.0818	0.203	-0.479	0.315	0.945	0.717	1.24	0.69	1	Chemokine Signaling, Cytokine Signaling, EMT
SKP1-mRNA	0.035	0.0867	-0.135	0.205	1.02	0.911	1.15	0.69	1	Cell Cycle, Endotoxin Response, Granulocyte Activity, Proteotoxic Stress, TGF-beta, TLR Signaling, Wnt
CD68-mRNA	-0.174	0.437	-1.03	0.681	0.886	0.49	1.6	0.694	1	Neutrophil Degranulation
PCCB-mRNA	0.0626	0.157	-0.245	0.37	1.04	0.844	1.29	0.694	1	Fatty Acid Metabolism
ADAM9-mRNA	-0.0629	0.16	-0.376	0.25	0.957	0.771	1.19	0.697	1	ECM Degradation
BAX-mRNA	-0.0808	0.209	-0.49	0.328	0.946	0.712	1.26	0.702	1	Programmed Cell Death, Proteotoxic Stress
NID2-mRNA	-0.12	0.317	-0.74	0.501	0.92	0.599	1.41	0.709	1	ECM Synthesis
CD3E-mRNA	0.28	0.743	-1.18	1.74	1.21	0.442	3.33	0.71	1
GNG2-mRNA	0.114	0.307	-0.488	0.715	1.08	0.713	1.64	0.714	1	Adenosine Pathway, PI3K-Akt
RIPK3-mRNA	0.0831	0.228	-0.364	0.531	1.06	0.777	1.44	0.72	1	Endotoxin Response, Inflammasome, Programmed Cell Death, TLR Signaling
CR1-mRNA	-0.234	0.65	-1.51	1.04	0.85	0.352	2.05	0.722	1	Complement Activation, Neutrophil Degranulation
KLF5-mRNA	0.0893	0.248	-0.397	0.576	1.06	0.759	1.49	0.722	1	Myofibroblast Regulation
POSTN-mRNA	0.146	0.407	-0.652	0.944	1.11	0.636	1.92	0.723	1	EMT, Myofibroblast Regulation
PANX1-mRNA	-0.077	0.216	-0.501	0.347	0.948	0.707	1.27	0.725	1	Inflammasome
AP1S1-mRNA	-0.0484	0.14	-0.323	0.226	0.967	0.799	1.17	0.733	1	MHC Class II Antigen Presentation
MS4A1-mRNA	-0.332	0.962	-2.22	1.55	0.795	0.215	2.94	0.734	1
MS4A4A-mRNA	0.17	0.494	-0.798	1.14	1.12	0.575	2.2	0.734	1
NOTCH1-mRNA	0.0603	0.178	-0.288	0.409	1.04	0.819	1.33	0.738	1	EMT, Myofibroblast Regulation, Notch, Th2 Differentiation
CASP7-mRNA	-0.0774	0.233	-0.534	0.379	0.948	0.691	1.3	0.743	1	Programmed Cell Death
CETP-mRNA	-0.127	0.384	-0.879	0.625	0.915	0.544	1.54	0.743	1	Cholesterol Metabolism
UQCRH-mRNA	-0.0388	0.117	-0.269	0.191	0.973	0.83	1.14	0.744	1	Fatty Acid Metabolism
IRS1-mRNA	0.0983	0.3	-0.489	0.685	1.07	0.713	1.61	0.746	1	Autophagy, Insulin Resistance, Insulin Signaling, mTOR, PI3K-Akt
PSEN2-mRNA	-0.07	0.22	-0.501	0.361	0.953	0.707	1.28	0.753	1	Notch
CHUK-mRNA	-0.048	0.153	-0.348	0.252	0.967	0.786	1.19	0.757	1	Endotoxin Response, Granulocyte Activity, Inflammasome, MAPK Cell Stress, mTOR, NF-kb, PI3K-Akt, Programmed Cell Death, TLR Signaling
PPARGC1A-mRNA	0.0929	0.3	-0.496	0.682	1.07	0.709	1.6	0.76	1	Insulin Resistance
GSK3B-mRNA	0.0463	0.151	-0.249	0.342	1.03	0.841	1.27	0.762	1	Cell Cycle, De Novo Lipogenesis, EMT, Focal Adhesion Kinase, Hedgehog Signaling, Insulin Resistance, mTOR, PI3K-Akt, Proteotoxic Stress, Wnt
IL10RA-mRNA	-0.128	0.422	-0.954	0.698	0.915	0.516	1.62	0.764	1	Cytokine Signaling
NCKAP1L-mRNA	-0.17	0.575	-1.3	0.956	0.889	0.407	1.94	0.77	1	Angiogenesis, Neutrophil Degranulation
PSMB7-mRNA	-0.0276	0.0953	-0.214	0.159	0.981	0.862	1.12	0.775	1	Cell Cycle, Granulocyte Activity, Hypoxia, Neutrophil Degranulation
CD3D-mRNA	-0.215	0.743	-1.67	1.24	0.862	0.314	2.36	0.775	1
DYNLL1-mRNA	0.0272	0.0953	-0.16	0.214	1.02	0.895	1.16	0.778	1	Autophagy, Cell Cycle, MHC Class II Antigen Presentation, Neutrophil Degranulation
CCL13-mRNA	-0.183	0.642	-1.44	1.07	0.881	0.368	2.11	0.778	1	Chemokine Signaling, Cytokine Signaling, NF-kb
ATP7A-mRNA	0.0522	0.184	-0.308	0.412	1.04	0.808	1.33	0.779	1	Oxidative Stress
ISG20-mRNA	0.115	0.408	-0.685	0.916	1.08	0.622	1.89	0.78	1	Type I Interferon
SLC37A4-mRNA	0.0495	0.179	-0.301	0.4	1.03	0.812	1.32	0.784	1	Gluconeogenesis
BIRC3-mRNA	0.146	0.527	-0.887	1.18	1.11	0.541	2.26	0.784	1	Endotoxin Response, Focal Adhesion Kinase, Inflammasome, NF-kb, Programmed Cell Death, TLR Signaling
CXCL8-mRNA	0.148	0.549	-0.928	1.22	1.11	0.525	2.34	0.79	1	Chemokine Signaling, Cytokine Signaling, NF-kb, SASP, TLR Signaling
TBL1XR1-mRNA	0.0294	0.111	-0.187	0.246	1.02	0.878	1.19	0.793	1	Epigenetic Modification, Wnt
RAB7B-mRNA	-0.121	0.464	-1.03	0.789	0.92	0.49	1.73	0.797	1	Autophagy
HADH-mRNA	-0.0405	0.156	-0.346	0.265	0.972	0.787	1.2	0.797	1	Fatty Acid Metabolism
CCR4-mRNA	-0.154	0.598	-1.33	1.02	0.899	0.399	2.02	0.799	1	Chemokine Signaling, Cytokine Signaling, M2 Activation
AP1G1-mRNA	-0.0277	0.108	-0.239	0.184	0.981	0.847	1.14	0.8	1	MHC Class II Antigen Presentation
CXCR6-mRNA	-0.167	0.652	-1.45	1.11	0.89	0.367	2.16	0.8	1	Chemokine Signaling, Cytokine Signaling, M1 Activation
ACACA-mRNA	-0.0759	0.296	-0.657	0.505	0.949	0.634	1.42	0.8	1	De Novo Lipogenesis, Fatty Acid Metabolism
CKAP4-mRNA	-0.0351	0.143	-0.315	0.245	0.976	0.804	1.19	0.808	1	Neutrophil Degranulation, Proteotoxic Stress
SYK-mRNA	0.0548	0.225	-0.387	0.496	1.04	0.765	1.41	0.81	1	Granulocyte Activity, NF-kb, Phagocytic Cell Function, PI3K-Akt
ICAM1-mRNA	0.0988	0.408	-0.701	0.898	1.07	0.615	1.86	0.811	1	NF-kb, Type II Interferon
NCF1-mRNA	0.136	0.575	-0.991	1.26	1.1	0.503	2.4	0.816	1	Angiogenesis, Oxidative Stress, Phagocytic Cell Function
ERC1-mRNA	-0.0362	0.154	-0.338	0.266	0.975	0.791	1.2	0.817	1	NF-kb
CDON-mRNA	0.062	0.267	-0.461	0.585	1.04	0.727	1.5	0.818	1	Hedgehog Signaling
CUL1-mRNA	-0.0325	0.141	-0.309	0.244	0.978	0.807	1.18	0.82	1	Cell Cycle, Endotoxin Response, Granulocyte Activity, Hedgehog Signaling, Proteotoxic Stress, TGF-beta, TLR Signaling, Wnt
CEBPA-mRNA	-0.061	0.27	-0.591	0.469	0.959	0.664	1.38	0.824	1	Epigenetic Modification
P2RY13-mRNA	0.115	0.518	-0.9	1.13	1.08	0.536	2.19	0.826	1	Adenosine Pathway
PRKAG2-mRNA	0.0406	0.184	-0.32	0.402	1.03	0.801	1.32	0.827	1	Autophagy, Fatty Acid Metabolism, Insulin Resistance, mTOR
NCAM1-mRNA	-0.0903	0.41	-0.895	0.714	0.939	0.538	1.64	0.828	1	ECM Synthesis, Type II Interferon
CTSW-mRNA	0.13	0.598	-1.04	1.3	1.09	0.486	2.47	0.829	1	Platelet Degranulation, Programmed Cell Death
MMP9-mRNA	-0.135	0.626	-1.36	1.09	0.911	0.389	2.13	0.831	1	Collagen Biosynthesis & Modification, ECM Degradation, EMT, Neutrophil Degranulation
PLCG2-mRNA	0.0788	0.373	-0.652	0.809	1.06	0.637	1.75	0.835	1	Angiogenesis, Endotoxin Response, Granulocyte Activity, NF-kb, Phagocytic Cell Function, TLR Signaling
ARHGAP35-mRNA	0.0205	0.0986	-0.173	0.214	1.01	0.887	1.16	0.837	1	Focal Adhesion Kinase
PPP2CA-mRNA	0.02	0.0968	-0.17	0.21	1.01	0.889	1.16	0.839	1	Adenosine Pathway, Autophagy, Cell Cycle, Endotoxin Response, PI3K-Akt, TGF-beta, TLR Signaling
NUMB-mRNA	0.029	0.148	-0.261	0.319	1.02	0.834	1.25	0.847	1	EMT, Notch
ATF4-mRNA	0.0477	0.244	-0.431	0.526	1.03	0.742	1.44	0.847	1	MAPK Cell Stress, PI3K-Akt, Programmed Cell Death, Proteotoxic Stress
ANAPC10-mRNA	-0.0313	0.169	-0.362	0.3	0.979	0.778	1.23	0.855	1	Cell Cycle, SASP
TXN2-mRNA	-0.0344	0.188	-0.403	0.334	0.976	0.756	1.26	0.857	1	Oxidative Stress
EPHX2-mRNA	0.0221	0.121	-0.216	0.26	1.02	0.861	1.2	0.857	1	Fatty Acid Metabolism
RAPGEF1-mRNA	0.0285	0.16	-0.284	0.341	1.02	0.821	1.27	0.86	1	Focal Adhesion Kinase, PDGF Signaling
PLCB2-mRNA	0.109	0.614	-1.09	1.31	1.08	0.469	2.48	0.861	1	Adenosine Pathway, Wnt
HCK-mRNA	-0.0732	0.427	-0.909	0.763	0.95	0.532	1.7	0.865	1	Phagocytic Cell Function
CD84-mRNA	-0.11	0.649	-1.38	1.16	0.926	0.384	2.24	0.867	1
XAF1-mRNA	-0.0834	0.493	-1.05	0.883	0.944	0.483	1.84	0.867	1	Type I Interferon
C5-mRNA	-0.0512	0.306	-0.651	0.549	0.965	0.637	1.46	0.869	1	Adenosine Pathway, Complement Activation
IL2RB-mRNA	0.117	0.703	-1.26	1.49	1.08	0.417	2.82	0.87	1	Cytokine Signaling, PI3K-Akt, Th2 Differentiation
SEH1L-mRNA	0.0212	0.129	-0.231	0.273	1.01	0.852	1.21	0.87	1	mTOR
LILRB2-mRNA	0.074	0.449	-0.806	0.954	1.05	0.572	1.94	0.871	1	Neutrophil Degranulation
RNF111-mRNA	0.0147	0.091	-0.164	0.193	1.01	0.893	1.14	0.873	1	EMT, TGF-beta
LAMTOR2-mRNA	-0.0268	0.168	-0.356	0.302	0.982	0.782	1.23	0.874	1	Autophagy, mTOR, Neutrophil Degranulation
PTPRC-mRNA	-0.106	0.668	-1.42	1.2	0.929	0.375	2.3	0.875	1	Neutrophil Degranulation, Phagocytic Cell Function
F11R-mRNA	0.0212	0.136	-0.245	0.287	1.01	0.844	1.22	0.877	1	TGF-beta
PTPN6-mRNA	-0.0385	0.253	-0.535	0.458	0.974	0.69	1.37	0.881	1	Neutrophil Degranulation, Type I Interferon, Type II Interferon
BCAP31-mRNA	-0.021	0.147	-0.31	0.268	0.986	0.807	1.2	0.888	1	Proteotoxic Stress
FNIP2-mRNA	0.0272	0.193	-0.351	0.406	1.02	0.784	1.32	0.889	1	mTOR
NCF4-mRNA	-0.0766	0.547	-1.15	0.995	0.948	0.451	1.99	0.89	1	Angiogenesis, Oxidative Stress, Phagocytic Cell Function
UBA52-mRNA	-0.0185	0.134	-0.28	0.243	0.987	0.823	1.18	0.891	1	Cell Cycle, Endotoxin Response, Granulocyte Activity, Hypoxia, Inflammasome, SASP, TGF-beta, TLR Signaling
OCLN-mRNA	-0.0475	0.351	-0.736	0.641	0.968	0.6	1.56	0.894	1	EMT
VIM-mRNA	0.0212	0.16	-0.293	0.335	1.01	0.816	1.26	0.896	1	EMT
PLIN4-mRNA	0.0833	0.682	-1.25	1.42	1.06	0.419	2.68	0.904	1	PPAR Signaling
ADAM17-mRNA	0.0155	0.139	-0.258	0.289	1.01	0.836	1.22	0.912	1	ECM Degradation, EMT, Notch
FASN-mRNA	0.0245	0.225	-0.416	0.465	1.02	0.75	1.38	0.914	1	De Novo Lipogenesis, Fatty Acid Metabolism
HLA-E-mRNA	0.0286	0.277	-0.515	0.572	1.02	0.7	1.49	0.919	1	Type I Interferon, Type II Interferon
CYP2C8-mRNA	-0.0444	0.43	-0.887	0.798	0.97	0.541	1.74	0.919	1	Fatty Acid Metabolism
PC-mRNA	-0.0389	0.384	-0.791	0.713	0.973	0.578	1.64	0.92	1	Gluconeogenesis
IL1RAP-mRNA	-0.0334	0.338	-0.696	0.629	0.977	0.617	1.55	0.922	1	Cytokine Signaling, MAPK Cell Stress, Th17 Differentiation
HKDC1-mRNA	0.0493	0.507	-0.945	1.04	1.03	0.52	2.06	0.923	1	Gluconeogenesis
TNFRSF17-mRNA	0.0746	0.782	-1.46	1.61	1.05	0.364	3.05	0.925	1	Cytokine Signaling
C3AR1-mRNA	-0.051	0.54	-1.11	1.01	0.965	0.464	2.01	0.926	1	Adenosine Pathway, Complement Activation, Neutrophil Degranulation
KMT2D-mRNA	-0.00913	0.102	-0.21	0.192	0.994	0.865	1.14	0.93	1	Epigenetic Modification
PLCB3-mRNA	-0.026	0.303	-0.621	0.569	0.982	0.65	1.48	0.932	1	Adenosine Pathway, Wnt
LYN-mRNA	-0.0183	0.215	-0.44	0.403	0.987	0.737	1.32	0.933	1	Cell Cycle, Granulocyte Activity, NF-kb, Phagocytic Cell Function
FAS-mRNA	0.0212	0.251	-0.471	0.514	1.01	0.721	1.43	0.933	1	Cytokine Signaling, MAPK Cell Stress, Programmed Cell Death
CCR2-mRNA	-0.0604	0.721	-1.47	1.35	0.959	0.36	2.56	0.934	1	Chemokine Signaling, Cytokine Signaling
NPHP4-mRNA	0.0118	0.148	-0.279	0.303	1.01	0.824	1.23	0.937	1	Hippo Pathway
CREB1-mRNA	0.00708	0.0934	-0.176	0.19	1	0.885	1.14	0.94	1	Adenosine Pathway, Endotoxin Response, Insulin Resistance, PI3K-Akt, TLR Signaling
ITGA4-mRNA	0.0363	0.482	-0.909	0.982	1.03	0.533	1.97	0.941	1	ECM Synthesis, Focal Adhesion Kinase, PI3K-Akt
CTBP2-mRNA	-0.0124	0.169	-0.343	0.318	0.991	0.789	1.25	0.942	1	Notch, Wnt
ACAA2-mRNA	0.0179	0.248	-0.468	0.503	1.01	0.723	1.42	0.943	1	Fatty Acid Metabolism
UQCRFS1-mRNA	0.0101	0.154	-0.292	0.312	1.01	0.817	1.24	0.948	1	Fatty Acid Metabolism
NDUFB8-mRNA	-0.00785	0.121	-0.246	0.23	0.995	0.843	1.17	0.949	1	Fatty Acid Metabolism
CD8A-mRNA	-0.0343	0.542	-1.1	1.03	0.977	0.467	2.04	0.95	1
HLA-F-mRNA	-0.0277	0.459	-0.927	0.872	0.981	0.526	1.83	0.952	1	Type I Interferon, Type II Interferon
GCNT1-mRNA	-0.0114	0.212	-0.427	0.404	0.992	0.744	1.32	0.958	1	De Novo Lipogenesis
CSNK1G3-mRNA	-0.00978	0.182	-0.367	0.348	0.993	0.775	1.27	0.958	1	Hedgehog Signaling
PTPN11-mRNA	-0.00469	0.0895	-0.18	0.171	0.997	0.883	1.13	0.959	1	Endotoxin Response, Insulin Resistance, Insulin Signaling, PDGF Signaling, TLR Signaling, Type I Interferon, Type II Interferon
MET-mRNA	-0.0168	0.425	-0.85	0.817	0.988	0.555	1.76	0.969	1	EMT, MAPK Cell Stress, PI3K-Akt
EHMT1-mRNA	-0.0043	0.123	-0.245	0.236	0.997	0.844	1.18	0.972	1	Epigenetic Modification, SASP
FLI1-mRNA	0.00998	0.311	-0.599	0.619	1.01	0.66	1.54	0.975	1	Myofibroblast Regulation
MYD88-mRNA	0.00655	0.211	-0.407	0.42	1	0.754	1.34	0.975	1	Endotoxin Response, Inflammasome, MAPK Cell Stress, NF-kb, TLR Signaling
E2F4-mRNA	0.00465	0.152	-0.293	0.302	1	0.816	1.23	0.976	1	Cell Cycle, TGF-beta
JAK2-mRNA	-0.00791	0.307	-0.609	0.593	0.995	0.656	1.51	0.98	1	Cell Cycle, Chemokine Signaling, EMT, Epigenetic Modification, PI3K-Akt, Th1 Differentiation, Th17 Differentiation, Type II Interferon
RELN-mRNA	0.0135	0.608	-1.18	1.21	1.01	0.442	2.31	0.982	1	ECM Synthesis, Focal Adhesion Kinase, PI3K-Akt
S100A4-mRNA	-0.00875	0.393	-0.779	0.762	0.994	0.583	1.7	0.982	1	EMT
CSNK1D-mRNA	0.0023	0.122	-0.238	0.242	1	0.848	1.18	0.985	1	Cell Cycle, Hedgehog Signaling
NDUFS5-mRNA	0.00244	0.131	-0.253	0.258	1	0.839	1.2	0.985	1	Fatty Acid Metabolism
MBTPS2-mRNA	-0.00345	0.204	-0.404	0.397	0.998	0.756	1.32	0.987	1	De Novo Lipogenesis, Proteotoxic Stress
DAPK1-mRNA	-0.00567	0.374	-0.74	0.728	0.996	0.599	1.66	0.988	1	Autophagy, EMT
WAS-mRNA	-0.00872	0.6	-1.18	1.17	0.994	0.44	2.24	0.989	1	Phagocytic Cell Function
GPC4-mRNA	-0.00571	0.408	-0.806	0.795	0.996	0.572	1.73	0.989	1	Adenosine Pathway, Wnt
HIF1A-mRNA	0.00179	0.146	-0.284	0.288	1	0.821	1.22	0.99	1	Autophagy, EMT, Hypoxia, Th17 Differentiation
OGT-mRNA	0.00179	0.169	-0.329	0.333	1	0.796	1.26	0.992	1	Epigenetic Modification, Insulin Resistance
CAT-mRNA	0.00186	0.202	-0.395	0.399	1	0.761	1.32	0.993	1	Neutrophil Degranulation, Oxidative Stress
PRDX1-mRNA	0.000271	0.228	-0.447	0.448	1	0.734	1.36	0.999	1	EMT, Oxidative Stress
HIKESHI-mRNA	-4.34e-16	0.122	-0.239	0.239	1	0.847	1.18	1	1	Proteotoxic Stress
LAMC1-mRNA	2,94E-16	0.116	-0.227	0.227	1	0.854	1.17	1	1	ECM Degradation, ECM Synthesis, Focal Adhesion Kinase, PI3K-Akt
PTPN12-mRNA	-2.52e-16	0.162	-0.318	0.318	1	0.802	1.25	1	1	PDGF Signaling
RAC2-mRNA	-5e-16	0.644	-1.26	1.26	1	0.417	2.4	1	1	Angiogenesis, Focal Adhesion Kinase, MAPK Cell Stress, Phagocytic Cell Function, Wnt
TLR1-mRNA	-3.79e-16	0.427	-0.837	0.837	1	0.56	1.79	1	1	Endotoxin Response, TLR Signaling
PRKACB-mRNA	2,53E-16	0.315	-0.617	0.617	1	0.652	1.53	1	1	Angiogenesis, Autophagy, Hedgehog Signaling, MAPK Cell Stress, Wnt
IRF1-mRNA	-6.05e-17	0.545	-1.07	1.07	1	0.477	2.1	1	1	Type I Interferon, Type II Interferon
